# Supplementary material for: Evolution of Duplicated Glutathione Metabolic Pathway in Gossypium hirsutum and Its Response to UV‐B Stress
Source: Ecol Evol. 2024 Nov 19;14(11):e70537. doi: 10.1002/ece3.70537 (PMC11575938; doi:10.1002/ece3.70537)
Supplement: Supplementary file 1 — Table S1 Transcriptome information used in this study. [file ECE3-14-e70537-s008.xlsx]

## Sheet: Sheet1
Table S1. Transcriptome information used in this study
No.	NCBI SRA ID	Sample treatment information	Total number of bases
1	SRR8089983	leaves drought-treated for 6h	8458431900
2	SRR8089990	leaves drought-treated for 6h	7896471300
3	SRR8089991	leaves drought-treated for 6h	8681386500
4	SRR8089982	leaves drought-treated for 12h	8302471200
5	SRR8090019	leaves drought-treated for 12h	7841418600
6	SRR8090020	leaves drought-treated for 12h	7738204800
7	SRR8090053	leaves salt-treated for 6h	7964225400
8	SRR8090054	leaves salt-treated for 6h	8404278600
9	SRR8090055	leaves salt-treated for 6h	8629872600
10	SRR8089951	leaves heat-treated for 6h	8065498800
11	SRR8089952	leaves heat-treated for 6h	7643960400
12	SRR8089954	leaves heat-treated for 6h	8406644400
13	SRR8089955	leaves heat-treated for 12h	7065186900
14	SRR8089957	leaves heat-treated for 12h	7914484800
15	SRR8089958	leaves heat-treated for 12h	6942678000
16	SRR8089829	leaves cold-treated for 6h	7517547900
17	SRR8089830	leaves cold-treated for 6h	7730387700
18	SRR8089831	leaves cold-treated for 6h	7133930100
19	SRR22018192	leaves UV-B-treated for 6h	6695910000
20	SRR22018193	leaves UV-B-treated for 6h	6033278400
21	SRR22018194	leaves UV-B-treated for 6h	6354766500
22	SRR8586107	leaves 4 mM CdCl2 treat 9 h	6155289883
23	SRR8586108	leaves 4 mM CdCl2 treat 9 h	6664405765
24	SRR8586109	leaves 4 mM CdCl2 treat 9 h	6980304905
25	SRR13523021	leaves NaOH-treated for 12h	8031318600
26	SRR13523022	leaves NaOH-treated for 12h	6620433000
27	SRR13523023	leaves NaOH-treated for 12h	6220966800
28	SRR13523027	leaves NaHCO3-treated for 12h	6451571700
29	SRR13523028	leaves NaHCO3-treated for 12h	6025506300
30	SRR13523029	leaves NaHCO3-treated for 12h	6725373000
31	SRR13746611	leaves Na2SO4-treated for 12h	5534878285
32	SRR13746612	leaves Na2SO4-treated for 12h	5700242802
33	SRR13746613	leaves Na2SO4-treated for 12h	5684477774
