# Supplementary material for: Evolution of Duplicated Glutathione Metabolic Pathway in Gossypium hirsutum and Its Response to UV‐B Stress
Source: Ecol Evol. 2024 Nov 19;14(11):e70537. doi: 10.1002/ece3.70537 (PMC11575938; doi:10.1002/ece3.70537)
Supplement: Supplementary file 2 — Table S2 Primers information for qRT‐PCR analysis. [file ECE3-14-e70537-s001.xlsx]

## Sheet: Sheet1
Table S2. Primers information for qRT-PCR analysis
No.	Gene ID	Gene name	Primer name	Sequence (5'-3')
1	Gohir.A01G131900	PU1	UBI-F	CAGATCTTCGTCAAAACCCT
			UBI-R	GACTCCTTCTGGATGTTGTA
2	Gohir.A10G235900	NGA4	NGA4-F	ACAGAAAAGATTGGCGGTT
			NGA4-R	CAACGAAAAGGCCATGTGAAT
3	Gohir.D07G233000	G6PDH	G6PDH-F	CGACACGATAAGAGGTGA
			G6PDH-R	CCGTTGTCAATTCTGTGT
4	Gohir.A06G069200	GGT3	GGT3-F	CCTTTCAAGCCTGATATTCA
			GGT3-R	GGACACCGATTTTAGAACAAC
5	Gohir.A09G168600	GPX2	GPX2-F	AGGTGGATACTTTGGGGATG
			GPX2-R	ATTTTGAGGGGAGATGTAGT
6	Gohir.D09G157000	GSTU8	GSTU8-F	CGATTCTGGATCAAGTTCATC
			GSTU8-R	CGTTTTCAGATACTCGCAAGC
7	Gohir.D02G173700	NAC083	NAC083-F	AGTGGTGCTACTAACAGAGAGGAT
			NAC083-R	TTAGGTCTGTCCTCTCCTTGCTCA
8	Gohir.D08G061800	PGDC	PGDC-F	TGGTCCCTCTTTAATGCCTGG
			PGDC-R	CACTATCTGGAACTTGAGCG
9	Gohir.A11G196100	WRKY15	WRKY-F	TGGAAGAAAACGCCGTCAA
			WRKY-R	GCTGCTGCTGTTGAGTTTG
10	Gohir.D07G048100	ERF2	ERF2-F	GCTTGACAGAACACTGGGGTGA
			ERF2-R	CTCGGGTTTAATTGTCGTTGCC
11	Gohir.A02G027200	GSTU	GSTU-F	GTTGGGACTTGGTCATTGGTTG
			GSTU-R	AGTAAGCAAGCATGGCATCAAG
12	Gohir.A09G161400	GSTU8	GSTU8-F	TACAGCTACAGGGCAGAGCTTG
			GSTU8-R	CGTTGTGAAGAAGAACTGGGAC
13	Gohir.A02G018600	HSFA5	HSFA5-F	TGAGAAAGCTGCACTTGAGGCT
			HSFA5R	CGAAAGCAGGGTCTTGTAAAGC
14	Gohir.D13G131100	IDH	IDH-F	TCCAATAGTTGAGATGGACGGA
			IDH-R	GATGGTAACTTCATCATTCGTG
15	Gohir.A11G240500	NAC100	NAC100-F	CAAATCATCCTTACGGAAGCTC
			NAC100R	ATTTGATGAAAACTGCTCCACC
16	Gohir.A08G052200	PGDC3	PGDC3-F	GAGATGTTGGCACTGGGTTTGT
			PGDC3R	CACTATCTGGAACTTGAGCTGC
17	Gohir.A11G109200	WRKY65	WRKY65-F	AAAACAGTCCCCTAAAGAACCC
			WRKY65R	CACTTGCATCTTCATCTGTAC
18	Gohir.D13G007900	WRKY54	WRKY54-F	TGTTGAAGGCCAAGATTATGC
			WRKY54R	TGGTTGTGGGAAGAAGAAACA
