# Supplementary material for: Evolution of Duplicated Glutathione Metabolic Pathway in Gossypium hirsutum and Its Response to UV‐B Stress
Source: Ecol Evol. 2024 Nov 19;14(11):e70537. doi: 10.1002/ece3.70537 (PMC11575938; doi:10.1002/ece3.70537)
Supplement: Supplementary file 3 — Table S3 Structural genes involved in the glutathione (GSH) metabolism of Gossypium hirsutum under UV‐B stress. [file ECE3-14-e70537-s004.xlsx]

## Sheet: Sheet1
Table S3. Structural genes involved in the GSH metabolism of G. hirsutum under UV-B stress
No.	Gene ID	CDS length	Protein length	No. Exon	No. Intron	Homoeologous gene	Gene name	Gene family	Differential expression gene	P_value	Padj	Differentially expressed under UV-B stress	The level of gene expression under control condition	The level of gene expression under UV-B stress	JGI description
1	Gohir.A01G022700	1689	563	10	9	Gohir.D01G020700	G6PDH	G6PDH	Gohir.A01G022700	5.06101e-05	0.000259036	up	155.229	569.85	Glucose-6-phosphate 1-dehydrogenase, chloroplastic
2	Gohir.A03G149400	1767	589	10	9	——	G6PDH	G6PDH	——	0.196775	0.311003	——	——	——	Glucose-6-phosphate 1-dehydrogenase 2, chloroplastic
3	Gohir.A05G341600	1359	453	16	15	——	G6PDH	G6PDH	——	0.130326	0.226109	——	——	——	Glucose-6-phosphate 1-dehydrogenase, cytoplasmic isoform
4	Gohir.A07G225800	1545	515	16	15	Gohir.D07G233000	G6PDH	G6PDH	Gohir.A07G225800	4.10856e-12	6.55424e-11	up	367.031	2354.03	Glucose-6-phosphate 1-dehydrogenase, cytoplasmic isoform
5	Gohir.A09G033500	1407	469	16	15	Gohir.D09G033700	G6PDH	G6PDH	Gohir.A09G033500	4.24158e-11	5.93995e-10	up	61.3548	587.534	Glucose-6-phosphate 1-dehydrogenase, cytoplasmic isoform 2
6	Gohir.A11G149300	1758	586	10	9	Gohir.D11G156300	G6PDH	G6PDH	——	0.150738	0.25331	——	——	——	Glucose-6-phosphate 1-dehydrogenase, chloroplastic
7	Gohir.A11G274800	1923	641	12	11	Gohir.D11G285000	G6PDH	G6PDH	Gohir.A11G274800	0.00111593	0.00409687	down	134.719	41.4864	Glucose-6-phosphate 1-dehydrogenase 4, chloroplastic
8	Gohir.D01G020700	1797	599	10	9	Gohir.A01G022700	G6PDH	G6PDH	Gohir.D01G020700	1.98958e-05	0.000111344	up	185.823	540.633	Glucose-6-phosphate 1-dehydrogenase, chloroplastic
9	Gohir.D02G172300	1767	589	10	9	——	G6PDH	G6PDH	——	0.29394	0.421395	——	——	——	Glucose-6-phosphate 1-dehydrogenase, chloroplastic
10	Gohir.D04G079700	1557	519	15	14	——	G6PDH	G6PDH	Gohir.D04G079700	4.31366e-05	0.00022428	down	484.464	140.391	Glucose-6-phosphate 1-dehydrogenase, cytoplasmic isoform
11	Gohir.D07G233000	1545	515	16	15	Gohir.A07G225800	G6PDH	G6PDH	Gohir.D07G233000	3.66238e-13	6.6839e-12	up	326.561	2527.97	Glucose-6-phosphate 1-dehydrogenase, cytoplasmic isoform
12	Gohir.D09G033700	1545	515	16	15	Gohir.A09G033500	G6PDH	G6PDH	Gohir.D09G033700	0.000185444	0.000833401	up	173.832	731.717	Glucose-6-phosphate 1-dehydrogenase, cytoplasmic isoform
13	Gohir.D11G156300	1761	587	10	9	Gohir.A11G149300	G6PDH	G6PDH	——	0.165467	0.579335	——	——	——	Glucose-6-phosphate 1-dehydrogenase, chloroplastic
14	Gohir.D11G285000	1923	641	12	11	Gohir.A11G274800	G6PDH	G6PDH	Gohir.D11G285000	0.0010959	0.00403497	down	253.657	76.1136	Glucose-6-phosphate 1-dehydrogenase 4, chloroplastic
15	Gohir.A09G192401	1650	550	16	15	Gohir.D09G186600	GSH1	GCL	——	0.461854	0.589232	——	——	——	Glutamate--cysteine ligase, chloroplastic
16	Gohir.D09G186600	1581	527	16	15	Gohir.A09G192401	GSH1	GCL	——	0.276002	0.40218	——	——	——	Glutamate--cysteine ligase, chloroplastic
17	Gohir.A06G043400	699	233	8	7	Gohir.D06G044200	GGCT2	GGCT	——	0.824675	0.884008	——	——	——	Gamma-glutamylcyclotransferase 2-3
18	Gohir.A06G107600	675	225	9	8	Gohir.D06G109900	GGCT2	GGCT	——	0.689476	0.782403	——	——	——	Gamma-glutamylcyclotransferase 2-2
19	Gohir.A07G000700	687	229	9	8	Gohir.D07G001100	GGCT2	GGCT	Gohir.A07G000700	7.39641e-05	0.00036531	up	36.4457	192.866	Gamma-glutamylcyclotransferase 2-2
20	Gohir.D06G044200	699	233	8	7	Gohir.A06G043400	GGCT2	GGCT	——	0.080575	0.228272	——	——	——	Gamma-glutamylcyclotransferase 2-3
21	Gohir.D06G109900	675	225	9	8	Gohir.A06G107600	GGCT2	GGCT	——	0.78705	0.856728	——	——	——	Gamma-glutamylcyclotransferase 2-2
22	Gohir.D07G001100	705	235	10	9	Gohir.A07G000700	GGCT2	GGCT	Gohir.D07G001100	0.000181931	0.000819199	up	29.0853	166.474	Gamma-glutamylcyclotransferase 2-2
23	Gohir.A02G133700	1737	579	6	5	——	GGT1	GGT	Gohir.A02G133700	0.00540419	0.0161648	down	23.0905	3.49073	Gamma-glutamyltranspeptidase 1
24	Gohir.A06G069200	1953	651	7	6	Gohir.D06G067900	GGT3	GGT	Gohir.A06G069200	1.67652e-07	1.3935e-06	down	127.664	16.6562	Gamma-glutamyltranspeptidase 3
25	Gohir.A11G053200	1800	600	6	5	Gohir.D11G056700	GGT1	GGT	——	0.120803	0.213171	——	——	——	Gamma-glutamyltranspeptidase 1
26	Gohir.D03G045000	1737	579	6	5	——	GGT1	GGT	——	0.359099	1	——	——	——	Gamma-glutamyltranspeptidase 1
27	Gohir.D03G045100	1734	578	6	5	——	GGT1	GGT	Gohir.D03G045100	0.0017365	0.00605022	down	94.176	27.6129	Gamma-glutamyltranspeptidase 1
28	Gohir.D06G067900	1866	622	7	6	Gohir.A06G069200	GGT3	GGT	Gohir.D06G067900	1.77286e-05	0.000100312	down	522.808	179.874	Gamma-glutamyltranspeptidase 3
29	Gohir.D11G056700	1479	493	6	5	Gohir.A11G053200	GGT1	GGT	——	0.26642	0.3915	——	——	——	Gamma-glutamyltranspeptidase 1
30	Gohir.A07G033400	729	243	6	5	Gohir.D07G037000	GPX	GPX	——	0.126385	0.334728	——	——	——	Phospholipid hydroperoxide glutathione peroxidase, chloroplastic
37	Gohir.A08G069600	516	172	6	5	Gohir.D08G078300	GPX4	GPX	——	0.297808	0.425467	——	——	——	Probable glutathione peroxidase 4
35	Gohir.A08G074000	627	209	7	6	Gohir.D08G083200	GPX3	GPX	——	0.0850731	0.161602	——	——	——	Probable glutathione peroxidase 3, mitochondrial
31	Gohir.A08G182000	501	167	6	5	Gohir.D08G200600	GPX	GPX	Gohir.A08G182000	0.00240601	0.00803986	up	337.302	755.385	Probable phospholipid hydroperoxide glutathione peroxidase
38	Gohir.A08G185400	516	172	6	5	Gohir.D08G203500	GPX4	GPX	——	0.802627	0.868101	——	——	——	Probable glutathione peroxidase 4
34	Gohir.A09G168600	507	169	6	5	——	GPX2	GPX	Gohir.A09G168600	5.9687e-14	1.19792e-12	up	20.4976	483.555	Probable glutathione peroxidase 2
41	Gohir.A12G227700	702	234	6	5	Gohir.D12G230200	GPX6	GPX	——	0.278388	0.404931	——	——	——	Probable phospholipid hydroperoxide glutathione peroxidase 6, mitochondrial
43	Gohir.A12G227900	507	169	6	5	Gohir.D12G230400	GPX8	GPX	Gohir.A12G227900	0.00738628	0.0211748	down	65.3315	22.4773	Probable glutathione peroxidase 8
32	Gohir.D07G037000	729	243	6	5	Gohir.A07G033400	GPX	GPX	Gohir.D07G037000	0.0164153	0.0416546	up	429.818	865.003	Phospholipid hydroperoxide glutathione peroxidase, chloroplastic
39	Gohir.D08G078300	438	146	6	5	Gohir.A08G069600	GPX4	GPX	Gohir.D08G078300	0.000656408	0.00257148	down	181.416	68.3539	Probable glutathione peroxidase 4
36	Gohir.D08G083200	627	209	8	7	Gohir.A08G074000	GPX3	GPX	Gohir.D08G083200	0.000244941	0.00107033	down	69.5958	19.5475	Probable glutathione peroxidase 3, mitochondrial
33	Gohir.D08G200600	501	167	6	5	Gohir.A08G182000	GPX	GPX	Gohir.D08G200600	3.92171e-06	2.53016e-05	up	429.669	1543.15	Probable phospholipid hydroperoxide glutathione peroxidase
40	Gohir.D08G203500	516	172	6	5	Gohir.A08G185400	GPX4	GPX	——	0.896268	0.933399	——	——	——	Probable glutathione peroxidase 4
42	Gohir.D12G230200	702	234	6	5	Gohir.A12G227700	GPX6	GPX	Gohir.D12G230200	6.8478e-06	4.2107e-05	up	229.069	957.713	Probable phospholipid hydroperoxide glutathione peroxidase 6, mitochondrial
44	Gohir.D12G230400	507	169	6	5	Gohir.A12G227900	GPX8	GPX	Gohir.D12G230400	0.000880388	0.0033328	down	151.429	58.0322	Probable glutathione peroxidase 8
45	Gohir.A03G093500	1491	497	17	16	——	GR	GR	——	0.610637	0.719072	——	——	——	Glutathione reductase, chloroplastic (Fragment)
46	Gohir.A10G122600	1491	497	17	16	Gohir.D10G143400	GR	GR	Gohir.A10G122600	1.20339e-07	1.02568e-06	up	258.417	1266.97	Glutathione reductase, cytosolic
47	Gohir.A11G127600	1767	589	10	9	Gohir.D11G133000	GR	GR	——	0.336444	0.465917	——	——	——	Glutathione reductase, chloroplastic (Fragment)
48	Gohir.D02G122700	1491	498	18	17	——	GR	GR	——	0.279217	0.405764	——	——	——	Glutathione reductase, chloroplastic
49	Gohir.D10G143400	1491	497	17	16	Gohir.A10G122600	GR	GR	Gohir.D10G143400	1.48326e-08	1.46161e-07	up	246.996	1238.23	Glutathione reductase, cytosolic
50	Gohir.D11G133000	1683	561	11	10	Gohir.A11G127600	GR	GR	——	0.55996	0.676441	——	——	——	Glutathione reductase, chloroplastic (Fragment)
51	Gohir.A11G224810	1650	550	12	11	Gohir.D11G232600	GS2	GS	——	0.48426	0.610166	——	——	——	Glutathione synthetase, chloroplastic
52	Gohir.D11G232600	1650	550	12	11	Gohir.A11G224810	GS2	GS	——	0.653106	0.753656	——	——	——	Glutathione synthetase, chloroplastic
53	Gohir.A05G351200	639	213	6	5	——	DHAR2	GST	Gohir.A05G351200	0.00840443	0.0236487	down	1276.47	564.07	Glutathione S-transferase DHAR2
54	Gohir.A10G211200	639	213	6	5	Gohir.D10G219500	DHAR2	GST	——	0.344545	0.474146	——	——	——	Glutathione S-transferase DHAR2
55	Gohir.D04G061500	639	213	6	5	——	DHAR2	GST	Gohir.D04G061500	0.0191764	0.0474642	down	492.296	225.307	Glutathione S-transferase DHAR2
56	Gohir.D10G219500	639	213	6	5	Gohir.A10G211200	DHAR2	GST	——	0.911766	0.944143	——	——	——	Glutathione S-transferase DHAR2
57	Gohir.A07G078600	789	263	6	5	Gohir.D07G083700	DHAR3	GST	——	0.0682695	0.135309	——	——	——	Glutathione S-transferase DHAR3, chloroplastic
58	Gohir.D07G083700	789	263	6	5	Gohir.A07G078600	DHAR3	GST	——	0.206329	0.505095	——	——	——	Glutathione S-transferase DHAR3, chloroplastic
59	Gohir.A12G045000	1074	358	7	6	Gohir.D12G043800	EF1Bγ	GST	——	0.198963	0.313581	——	——	——	Elongation factor 1-gamma
60	Gohir.D12G043800	1266	422	8	7	Gohir.A12G045000	EF1Bγ	GST	——	0.179933	0.290506	——	——	——	Elongation factor 1-gamma
61	Gohir.D12G043900	1263	421	7	6	——	EF1Bγ	GST	——	0.264418	0.389244	——	——	——	Elongation factor 1-gamma
62	Gohir.A11G200248	660	220	4	3	Gohir.D11G222600	GSTF	GST	Gohir.A11G200248	0.00222962	0.00752081	down	528.025	180.342	Glutathione S-transferase F8, chloroplastic-like
63	Gohir.D08G138300	639	213	3	2	Gohir.A08G117500	GSTF	GST	——	0.632133	0.737018	——	——	——	Glutathione S-transferase PARB
64	Gohir.D12G010200	648	216	3	2	Gohir.A12G010100	GSTF	GST	Gohir.D12G010200	0.000457423	0.00186958	down	967.163	396.951	Glutathione S-transferase PARB
65	Gohir.A07G074300	645	215	3	2	Gohir.D07G079000	GSTF12	GST	Gohir.A07G074300	4.93429e-13	8.87313e-12	down	154.938	2.52045	Glutathione S-transferase F12
66	Gohir.D07G079000	645	215	3	2	Gohir.A07G074300	GSTF12	GST	Gohir.D07G079000	3.12625e-12	5.09344e-11	down	113.996	1.71862	Glutathione S-transferase F12
67	Gohir.A11G115700	660	220	3	2	Gohir.D11G120600	GSTF13	GST	——	0.356196	0.794565	——	——	——	Glutathione S-transferase F13
68	Gohir.D11G120600	660	220	3	2	Gohir.A11G115700	GSTF13	GST	——	0.44387	1	——	——	——	Glutathione S-transferase F13
69	Gohir.A08G117500	648	216	3	2	Gohir.D08G138300	GSTF6	GST	Gohir.A08G117500	0.00033752	0.001428	down	53.1308	8.12056	Glutathione S-transferase F6
70	Gohir.A12G010100	648	216	3	2	Gohir.D12G010200	GSTF6	GST	——	0.538387	0.657713	——	——	——	Glutathione S-transferase F6
71	Gohir.D11G222600	660	220	3	2	Gohir.A11G200248	GSTF8	GST	Gohir.D11G222600	0.000689973	0.00268807	down	1103.8	404.48	Glutathione S-transferase F8, chloroplastic
72	Gohir.A11G157300	648	216	3	2	Gohir.D11G164300	GSTF9	GST	Gohir.A11G157300	6.76245e-11	9.22962e-10	down	1882.89	491.538	Glutathione S-transferase F9
73	Gohir.D01G170400	297	99	1	0	——	GSTF9	GST	——	NA	NA	——	——	——	Glutathione S-transferase F9
74	Gohir.D06G082100	480	160	3	2	——	GSTF9	GST	——	0.179025	0.289362	——	——	——	Glutathione S-transferase F9
75	Gohir.D11G164300	648	216	3	2	Gohir.A11G157300	GSTF9	GST	Gohir.D11G164300	8.61465e-09	8.808e-08	down	3016.45	1130.44	Glutathione S-transferase F9
76	Gohir.D13G137000	261	87	3	2	——	GSTF9	GST	——	0.797346	0.864189	——	——	——	Glutathione S-transferase F9
77	Gohir.A13G020900	690	230	6	5	Gohir.D13G021400	GSTL	GST	Gohir.A13G020900	1.46949e-05	8.47097e-05	down	288.766	86.6356	Glutathione S-transferase
78	Gohir.D13G021400	966	322	10	9	Gohir.A13G020900	GSTL2	GST	Gohir.D13G021400	2.43779e-05	0.000134106	down	271.575	108.039	Glutathione S-transferase L2, chloroplastic
79	Gohir.A01G218300	717	239	10	9	Gohir.D01G207200	GSTL3	GST	Gohir.A01G218300	0.000758289	0.00292373	up	30.5746	116.736	Glutathione S-transferase L3
80	Gohir.A01G218400	714	238	10	9	——	GSTL3	GST	——	0.834032	0.890351	——	——	——	Glutathione S-transferase L3
81	Gohir.A09G160500	714	238	10	9	Gohir.D09G156100	GSTL3	GST	——	0.131809	0.228108	——	——	——	Glutathione S-transferase L3
82	Gohir.D01G207200	717	239	10	9	Gohir.A01G218300	GSTL3	GST	Gohir.D01G207200	6.61686e-07	4.95909e-06	up	152.692	694.896	Glutathione S-transferase L3
83	Gohir.D09G156100	714	238	10	9	Gohir.A09G160500	GSTL3	GST	Gohir.D09G156100	3.71888e-09	4.00984e-08	up	398.71	2402.53	Glutathione S-transferase L3
84	Gohir.A08G181700	753	251	7	6	Gohir.D08G200300	GSTT1	GST	——	0.294662	0.42216	——	——	——	Glutathione S-transferase T1
85	Gohir.A08G181800	720	240	8	7	Gohir.D08G200400	GSTT1	GST	——	0.320076	0.726735	——	——	——	Glutathione S-transferase T1
86	Gohir.A11G022100	687	229	7	6	Gohir.D11G021800	GSTT1	GST	——	0.404883	0.883586	——	——	——	Glutathione S-transferase T1
87	Gohir.A11G022200	756	252	7	6	Gohir.D11G021900	GSTT1	GST	Gohir.A11G022200	1.35869e-11	2.04123e-10	up	43.8247	304.827	Glutathione S-transferase T1
88	Gohir.A12G227600	765	255	7	6	Gohir.D12G230100	GSTT1	GST	——	0.863436	0.910698	——	——	——	Glutathione S-transferase T1
89	Gohir.D08G200300	753	251	12	11	Gohir.A08G181700	GSTT1	GST	——	0.139948	0.364341	——	——	——	Glutathione S-transferase T1
90	Gohir.D08G200400	522	174	9	8	Gohir.A08G181800	GSTT1	GST	——	0.182792	0.294105	——	——	——	Glutathione S-transferase T1
91	Gohir.D11G021800	687	229	7	6	Gohir.A11G022100	GSTT1	GST	——	0.24027	0.572931	——	——	——	Glutathione S-transferase T1
92	Gohir.D11G021900	756	252	8	7	Gohir.A11G022200	GSTT1	GST	Gohir.D11G021900	4.90001e-17	1.39525e-15	up	23.4739	268.354	Glutathione S-transferase T1
93	Gohir.D12G230100	753	251	7	6	Gohir.A12G227600	GSTT1	GST	——	0.428561	0.558004	——	——	——	Glutathione S-transferase T1
94	Gohir.A02G026700	672	224	2	1	Gohir.D02G034600	GSTU	GST	Gohir.A02G026700	4.45771e-36	6.67702e-34	up	23.5368	3067.41	Glutathione transferase GST 23
95	Gohir.A02G026800	663	221	2	1	Gohir.D02G034400	GSTU	GST	——	NA	NA	——	——	——	Probable glutathione S-transferase
96	Gohir.A02G026801	633	211	3	2	——	GSTU	GST	Gohir.A02G026801	7.04028e-05	0.000349231	up	1.99995	26.7047	Probable glutathione S-transferase
97	Gohir.A02G026900	672	224	2	1	——	GSTU	GST	Gohir.A02G026900	2.22166e-11	3.23167e-10	up	2.39391	101.843	Probable glutathione S-transferase
98	Gohir.A02G027000	672	224	2	1	Gohir.D02G035000	GSTU	GST	Gohir.A02G027000	4.12658e-06	2.65416e-05	up	2.36474	39.7053	Probable glutathione S-transferase
99	Gohir.A02G027200	630	210	2	1	Gohir.D02G035100	GSTU	GST	Gohir.A02G027200	6.42319e-41	1.42793e-38	up	33.9546	1373.66	Glutathione transferase GST 23
100	Gohir.A04G047500	663	221	2	1	——	GSTU	GST	——	0.517733	0.639391	——	——	——	Probable glutathione S-transferase
101	Gohir.A04G047800	663	221	2	1	——	GSTU	GST	——	0.457266	0.978102	——	——	——	Probable glutathione S-transferase
102	Gohir.A06G077600	765	255	6	5	——	GSTU24	GST	——	0.742432	0.823175	——	——	——	Glutathione S-transferase U19-like
103	Gohir.A08G164600	546	182	3	2	——	GSTU	GST	——	0.0906337	0.16995	——	——	——	Glutathione S-transferase U24-like
104	Gohir.A09G054100	663	221	2	1	Gohir.D09G053100	GSTU	GST	——	NA	NA	——	——	——	Probable glutathione S-transferase
105	Gohir.A11G134900	672	224	1	0	Gohir.D11G141100	GSTU	GST	Gohir.A11G134900	2.51483e-17	7.4649e-16	up	8.18175	562.094	Probable glutathione S-transferase
106	Gohir.A11G225300	663	221	2	1	Gohir.D11G236100	GSTU	GST	Gohir.A11G225300	1.14089e-08	1.14312e-07	up	417.013	1802.32	Probable glutathione S-transferase
107	Gohir.A13G012450	669	223	2	1	Gohir.D13G013601	GSTU	GST	——	0.593058	1	——	——	——	Glutathione S-transferase U17-like
108	Gohir.A13G088500	675	225	2	1	Gohir.D13G101500	GSTU	GST	——	0.311953	0.711548	——	——	——	Probable glutathione S-transferase
109	Gohir.A13G152300	660	220	2	1	Gohir.D13G156700	GSTU	GST	——	NA	NA	——	——	——	Probable glutathione S-transferase parC
110	Gohir.A13G152401	597	199	3	2	Gohir.D13G156800	GSTU	GST	——	NA	NA	——	——	——	Probable glutathione S-transferase
111	Gohir.A13G152500	660	220	2	1	Gohir.D13G156900	GSTU	GST	Gohir.A13G152500	0.00844676	0.0237479	down	474.08	207.46	Probable glutathione S-transferase
112	Gohir.A13G154000	660	220	3	2	Gohir.D13G158600	GSTU	GST	Gohir.A13G154000	5.24054e-25	3.1988e-23	up	0	1736.39	Probable glutathione S-transferase parA
113	Gohir.D02G033600	672	224	2	1	——	GSTU	GST	——	NA	NA	——	——	——	Probable glutathione S-transferase
114	Gohir.D02G033900	549	183	2	1	——	GSTU	GST	——	NA	NA	——	——	——	Probable glutathione S-transferase
115	Gohir.D02G034300	675	225	2	1	——	GSTU	GST	Gohir.D02G034300	7.21885e-45	2.22406e-42	up	10.8863	2499.54	Probable glutathione S-transferase
116	Gohir.D02G034400	672	224	2	1	Gohir.A02G026800	GSTU	GST	Gohir.D02G034400	1.94894e-05	0.000109219	up	0	18.4848	Probable glutathione S-transferase
117	Gohir.D02G034500	672	224	2	1	——	GSTU	GST	Gohir.D02G034500	2.173e-52	1.25009e-49	up	11.0478	2916.78	Probable glutathione S-transferase
118	Gohir.D02G034600	672	224	2	1	Gohir.A02G026700	GSTU	GST	——	0.807217	0.871269	——	——	——	Probable glutathione S-transferase
119	Gohir.D02G034800	672	224	2	1	——	GSTU	GST	——	0.584302	0.697348	——	——	——	probable glutathione S-transferase
120	Gohir.D02G035000	669	223	2	1	Gohir.A02G027000	GSTU	GST	——	0.591363	0.703203	——	——	——	Glutathione transferase GST 23
121	Gohir.D02G035100	630	210	2	1	Gohir.A02G027200	GSTU	GST	Gohir.D02G035100	8.88914e-14	1.74368e-12	up	34.7023	287.808	Glutathione transferase GST 23
122	Gohir.D04G089000	663	221	2	1	——	GSTU	GST	Gohir.D04G089000	0.00510449	0.0154059	up	63.1898	165.039	Probable glutathione S-transferase
123	Gohir.D05G332700	666	222	2	1	——	GSTU	GST	Gohir.D05G332700	6.22362e-08	5.56275e-07	up	207.358	1409.02	Probable glutathione S-transferase
124	Gohir.D07G209000	687	229	2	1	——	GSTU	GST	Gohir.D07G209000	4.08496e-52	2.19464e-49	up	20.4962	3121.16	Glutathione transferase GST 23
125	Gohir.D09G053100	663	221	2	1	Gohir.A09G054100	GSTU	GST	Gohir.D09G053100	4.32171e-32	4.73763e-30	up	18.9221	1315.32	Probable glutathione S-transferase
126	Gohir.D09G156900	522	174	4	3	Gohir.A09G161200	GSTU8	GST	——	0.25675	0.380793	——	——	——	Glutathione S-transferase U8-like
127	Gohir.D10G146600	675	225	2	1	——	GSTU	GST	Gohir.D10G146600	2.84944e-14	5.92558e-13	up	0.306473	262.473	Probable glutathione S-transferase
128	Gohir.D11G141100	672	224	1	0	Gohir.A11G134900	GSTU	GST	Gohir.D11G141100	9.08317e-49	3.96288e-46	up	3.1851	1682.68	Glutathione transferase GST 23
129	Gohir.D11G236100	663	221	2	1	Gohir.A11G225300	GSTU	GST	Gohir.D11G236100	3.53915e-12	5.71602e-11	up	212.036	1565.86	Probable glutathione S-transferase
130	Gohir.D13G013601	663	221	2	1	Gohir.A13G012450	GSTU	GST	——	NA	NA	——	——	——	Glutathione S-transferase TAU
131	Gohir.D13G101500	681	227	2	1	Gohir.A13G088500	GSTU	GST	——	0.0888099	0.167167	——	——	——	Probable glutathione S-transferase
132	Gohir.D13G156700	660	220	2	1	Gohir.A13G152300	GSTU	GST	——	0.517923	1	——	——	——	Probable glutathione S-transferase parC
133	Gohir.D13G156800	660	220	2	1	Gohir.A13G152401	GSTU	GST	Gohir.D13G156800	0.00389439	0.0122006	up	0.884692	22.3295	Probable glutathione S-transferase
134	Gohir.D13G156900	660	220	2	1	Gohir.A13G152500	GSTU	GST	——	0.827743	0.886082	——	——	——	Probable glutathione S-transferase
135	Gohir.D13G158600	660	220	2	1	Gohir.A13G154000	GSTU	GST	Gohir.D13G158600	5.38856e-60	5.30748e-57	up	4.82069	7525.19	Probable glutathione S-transferase parA
136	Gohir.A04G097100	705	235	2	1	Gohir.D04G136900	GSTU16	GST	Gohir.A04G097100	0.00233926	0.00784058	up	927.497	2136.35	Glutathione S-transferase U16
137	Gohir.A08G023800	723	241	2	1	——	GSTU16	GST	Gohir.A08G023800	0.000291034	0.0012497	up	4.75309	71.4038	Glutathione S-transferase U16
138	Gohir.A04G097000	654	218	3	2	Gohir.D04G136800	GSTU17	GST	Gohir.A04G097000	3.53528e-12	5.71119e-11	up	39.9174	435.709	Glutathione S-transferase U17
139	Gohir.A11G062800	555	185	4	3	——	GSTU17	GST	——	NA	NA	——	——	——	Glutathione S-transferase U17
140	Gohir.A11G195400	699	233	2	1	Gohir.D11G232100	GSTU17	GST	Gohir.A11G195400	4.95172e-29	4.28624e-27	down	3661.71	171.313	Glutathione S-transferase U17
141	Gohir.D04G136900	705	235	2	1	Gohir.A04G097100	GSTU17	GST	Gohir.D04G136900	9.80718e-08	8.49141e-07	up	1697.57	7880.29	Glutathione S-transferase U17
142	Gohir.D11G232100	699	233	2	1	Gohir.A11G195400	GSTU17	GST	Gohir.D11G232100	4.80716e-13	8.66128e-12	down	3170.98	410.43	Glutathione S-transferase U17
143	Gohir.A04G097300	711	237	2	1	Gohir.D04G137100	GSTU18	GST	Gohir.A04G097300	1.21637e-25	7.91515e-24	down	1037.29	131.94	Glutathione S-transferase U18
144	Gohir.D04G136800	705	235	2	1	Gohir.A04G097000	GSTU18	GST	——	0.11503	0.205052	——	——	——	Glutathione S-transferase U18
145	Gohir.D04G137100	711	237	2	1	Gohir.A04G097300	GSTU18	GST	Gohir.D04G137100	8.63603e-15	1.90953e-13	down	258.977	0.651958	Glutathione S-transferase U18
146	Gohir.D11G066500	702	234	2	1	——	GSTU18	GST	Gohir.D11G066500	1.36449e-05	7.91763e-05	down	57.7464	0.429656	Glutathione S-transferase U18
147	Gohir.A07G176500	663	221	2	1	Gohir.D07G183600	GSTU28	GST	——	0.109141	0.19682	——	——	——	Glutathione S-transferase U28
148	Gohir.D07G183600	663	221	2	1	Gohir.A07G176500	GSTU28	GST	——	NA	NA	——	——	——	Glutathione S-transferase U28
149	Gohir.A02G025700	744	248	2	1	Gohir.D02G032800	GSTU7	GST	——	NA	NA	——	——	——	Glutathione S-transferase U7
150	Gohir.A02G026500	678	226	2	1	Gohir.D02G034100	GSTU7	GST	Gohir.A02G026500	2.15872e-12	3.59067e-11	up	119.016	1145.5	Glutathione S-transferase U7
151	Gohir.A02G026600	675	225	2	1	Gohir.D02G034200	GSTU7	GST	Gohir.A02G026600	4.19531e-66	6.49345e-63	up	7.23174	3138.87	Glutathione S-transferase U7
152	Gohir.A03G046400	678	226	2	1	Gohir.D03G120800	GSTU7	GST	——	0.279106	0.649665	——	——	——	Glutathione S-transferase U7
153	Gohir.D02G032800	675	225	2	1	Gohir.A02G025700	GSTU7	GST	Gohir.D02G032800	2.44275e-11	3.53351e-10	up	3.29017	172.561	Glutathione S-transferase U7
154	Gohir.D02G033500	675	225	2	1	——	GSTU7	GST	——	0.590073	1	——	——	——	Glutathione S-transferase U7
155	Gohir.D02G033800	675	225	2	1	——	GSTU7	GST	——	0.0893443	0.168002	——	——	——	Glutathione S-transferase U7
156	Gohir.D02G034100	678	226	2	1	Gohir.A02G026500	GSTU7	GST	Gohir.D02G034100	3.06067e-10	3.8292e-09	up	1.73421	75.0324	Glutathione S-transferase U7
157	Gohir.D02G034200	711	237	2	1	Gohir.A02G026600	GSTU7	GST	Gohir.D02G034200	1.12586e-53	7.17538e-51	up	2.63048	2570.09	Glutathione S-transferase U7
158	Gohir.D03G120800	678	226	2	1	Gohir.A03G046400	GSTU7	GST	Gohir.D03G120800	0.000509391	0.00205524	up	5.14323	51.5049	Glutathione S-transferase U7
159	Gohir.A09G161200	654	218	2	1	Gohir.D09G156900	GSTU8	GST	Gohir.A09G161200	1.33187e-36	2.06144e-34	up	14.5292	1408.64	Glutathione S-transferase U8
160	Gohir.A09G161400	678	226	2	1	Gohir.D09G157000	GSTU8	GST	Gohir.A09G161400	3.53647e-24	2.02372e-22	up	118.222	8944.39	Glutathione S-transferase U8
161	Gohir.A09G161500	651	217	2	1	——	GSTU8	GST	Gohir.A09G161500	3.23547e-05	0.000173238	up	33.7768	132.162	Glutathione S-transferase U8
162	Gohir.D09G157000	678	226	2	1	Gohir.A09G161400	GSTU8	GST	Gohir.D09G157000	1.03639e-31	1.09727e-29	up	595.236	20176	Glutathione S-transferase U8
163	Gohir.D01G139000	600	200	2	1	——	GSTU9	GST	——	NA	NA	——	——	——	Glutathione S-transferase U9
164	Gohir.A10G068200	657	219	10	9	Gohir.D10G083000	GSTZ	GST	——	0.186064	0.298174	——	——	——	Glutathione S-transferase zeta class
165	Gohir.A12G101900	663	221	10	9	Gohir.D12G104900	GSTZ	GST	Gohir.A12G101900	3.67392e-44	1.04293e-41	up	28.8936	1511.04	Glutathione S-transferase zeta class
166	Gohir.D10G083000	657	219	10	9	Gohir.A10G068200	GSTZ	GST	——	0.0652011	0.255666	——	——	——	Glutathione S-transferase zeta class
167	Gohir.D12G104900	663	221	10	9	Gohir.A12G101900	GSTZ	GST	——	0.104489	0.190267	——	——	——	Glutathione S-transferase zeta class
168	Gohir.A07G176700	432	144	3	2	Gohir.D07G184000	MGST3	GST	Gohir.A07G176700	1.29923e-46	4.56535e-44	up	8.27939	1437.14	Microsomal glutathione S-transferase 3
169	Gohir.A08G037800	429	143	3	2	Gohir.D08G048100	MGST3	GST	——	0.0788	0.152104	——	——	——	Microsomal glutathione S-transferase 3
170	Gohir.D07G184000	432	144	3	2	Gohir.A07G176700	MGST3	GST	——	0.721939	0.807236	——	——	——	Microsomal glutathione S-transferase 3
171	Gohir.D08G048100	429	143	3	2	Gohir.A08G037800	MGST3	GST	——	0.152008	0.254891	——	——	——	Microsomal glutathione S-transferase 3
172	Gohir.A02G110700	798	266	4	3	——	TCHQD	GST	——	0.645233	0.747343	——	——	——	Glutathione S-transferase TCHQD
173	Gohir.D03G069006	798	266	4	3	——	TCHQD	GST	——	0.104099	0.189749	——	——	——	Glutathione S-transferase TCHQD
181	Gohir.A04G125400	1098	366	4	3	Gohir.D04G170300	IDH1	IDH	——	0.168318	0.425505	——	——	——	Isocitrate dehydrogenase [NAD] regulatory subunit 1, mitochondrial
174	Gohir.A09G028100	1407	469	15	14	Gohir.D09G027500	IDH	IDH	——	0.0936178	0.259291	——	——	——	Isocitrate dehydrogenase [NADP], chloroplastic/mitochondrial
188	Gohir.A09G148800	1113	371	7	6	Gohir.D09G144600	IDH5	IDH	Gohir.A09G148800	0.00198325	0.00678857	up	535.533	1146.31	Isocitrate dehydrogenase [NAD] catalytic subunit 5, mitochondrial
175	Gohir.A10G103000	1470	490	15	14	Gohir.D10G087200	IDH	IDH	——	0.313635	0.714507	——	——	——	Isocitrate dehydrogenase [NADP], chloroplastic/mitochondrial
182	Gohir.A11G169500	1236	412	16	15	Gohir.D11G175700	IDH1	IDH	——	0.373668	0.827409	——	——	——	Isocitrate dehydrogenase [NADP]
176	Gohir.A12G033550	1092	364	5	4	Gohir.D12G039100	IDH	IDH	——	NA	NA	——	——	——	Isocitrate dehydrogenase [NAD]
183	Gohir.A12G058000	1089	363	4	3	Gohir.D12G057800	IDH1	IDH	——	0.342621	0.472031	——	——	——	Isocitrate dehydrogenase [NAD] regulatory subunit 1, mitochondrial
177	Gohir.A13G127400	1254	418	15	14	Gohir.D13G131100	IDH	IDH	——	0.168109	0.275577	——	——	——	Isocitrate dehydrogenase [NADP]
184	Gohir.D04G170300	1116	372	5	4	Gohir.A04G125400	IDH1	IDH	Gohir.D04G170300	0.000917909	0.00345596	up	398.18	949.704	Isocitrate dehydrogenase [NAD] regulatory subunit 1, mitochondrial
178	Gohir.D09G027500	1407	469	16	15	Gohir.A09G028100	IDH	IDH	——	0.0659628	0.131713	——	——	——	Isocitrate dehydrogenase [NADP], chloroplastic/mitochondrial
189	Gohir.D09G144600	1113	371	7	6	Gohir.A09G148800	IDH5	IDH	——	0.123016	0.327071	——	——	——	Isocitrate dehydrogenase [NAD] catalytic subunit 5, mitochondrial
179	Gohir.D10G087200	1470	490	15	14	Gohir.A10G103000	IDH	IDH	Gohir.D10G087200	0.00390015	0.0122168	down	92.1679	39.7366	Isocitrate dehydrogenase [NADP], chloroplastic/mitochondrial
185	Gohir.D11G175700	1236	412	16	15	Gohir.A11G169500	IDH1	IDH	Gohir.D11G175700	8.50857e-06	5.14001e-05	up	1038.34	2589.78	Isocitrate dehydrogenase [NADP]
186	Gohir.D12G039100	1098	366	4	3	Gohir.A12G033550	IDH1	IDH	——	NA	NA	——	——	——	Isocitrate dehydrogenase [NAD] regulatory subunit 1, mitochondrial
187	Gohir.D12G057800	1104	368	4	3	Gohir.A12G058000	IDH1	IDH	——	0.526649	0.647303	——	——	——	Isocitrate dehydrogenase [NAD] regulatory subunit 1, mitochondrial
180	Gohir.D13G131100	1254	418	15	14	Gohir.A13G127400	IDH	IDH	——	0.145551	0.246428	——	——	——	Isocitrate dehydrogenase [NADP]
190	Gohir.A13G184000	1569	523	10	9	Gohir.D13G190100	LAP1	LAP	Gohir.A13G184000	1.46761e-06	1.02829e-05	up	166.697	870.301	Leucine aminopeptidase 1
191	Gohir.D13G190100	1569	523	10	9	Gohir.A13G184000	LAP1	LAP	Gohir.D13G190100	0.00775769	0.0220799	up	497.249	1350.74	Leucine aminopeptidase 1
192	Gohir.A06G097600	1743	581	10	9	Gohir.D06G098300	LAP2	LAP	——	0.387827	0.521583	——	——	——	Leucine aminopeptidase 2, chloroplastic
193	Gohir.A07G027000	1566	522	10	9	Gohir.D07G031000	LAP2	LAP	Gohir.A07G027000	0.000154037	0.00070577	up	61.1618	211.611	Leucine aminopeptidase 2, chloroplastic
194	Gohir.D04G134000	309	103	5	4	——	LAP2	LAP	——	0.409126	0.539244	——	——	——	Leucine aminopeptidase 2, chloroplastic
195	Gohir.D06G098300	1863	621	10	9	Gohir.A06G097600	LAP2	LAP	——	0.0911576	0.17075	——	——	——	Leucine aminopeptidase 2, chloroplastic
196	Gohir.D07G031000	1530	510	11	10	Gohir.A07G027000	LAP2	LAP	——	0.738	1	——	——	——	Leucine aminopeptidase 2, chloroplastic
197	Gohir.D07G063200	561	187	6	5	——	LAP2	LAP	——	0.384261	0.514421	——	——	——	Leucine aminopeptidase 2, chloroplastic
198	Gohir.A03G167300	3819	1273	1	0	——	OXP1	OXP	——	0.163992	0.27041	——	——	——	5-oxoprolinase
199	Gohir.D02G190400	3873	1291	1	0	——	OXP1	OXP	Gohir.D02G190400	2.90748e-06	1.92334e-05	up	296.941	712.027	5-oxoprolinase
200	Gohir.A07G178100	1458	485	2	1	Gohir.D07G185100	PGDC1	PGDC	Gohir.A07G178100	1.32065e-08	1.31131e-07	up	278.701	1223.85	6-phosphogluconate dehydrogenase, decarboxylating 1
201	Gohir.D07G185100	1458	486	2	1	Gohir.A07G178100	PGDC1	PGDC	Gohir.D07G185100	5.82944e-15	1.31353e-13	up	230.322	1382.48	6-phosphogluconate dehydrogenase, decarboxylating 1
202	Gohir.D12G235450	1488	496	1	0	Gohir.A12G231700	PGDC2	PGDC	——	0.792462	0.860726	——	——	——	6-phosphogluconate dehydrogenase, decarboxylating 2
203	Gohir.A08G052200	1458	485	2	1	Gohir.D08G061800	PGDC3	PGDC	Gohir.A08G052200	3.38561e-22	1.63878e-20	up	345.811	4331.02	6-phosphogluconate dehydrogenase, decarboxylating 3
204	Gohir.A12G231700	1488	496	1	0	Gohir.D12G235450	PGDC3	PGDC	——	0.745092	0.825097	——	——	——	6-phosphogluconate dehydrogenase, decarboxylating 3
205	Gohir.D08G061800	1458	486	2	1	Gohir.A08G052200	PGDC3	PGDC	Gohir.D08G061800	4.70004e-21	2.05887e-19	up	376.037	4907.22	6-phosphogluconate dehydrogenase, decarboxylating 3
