# Supplementary material for: Evolution of Duplicated Glutathione Metabolic Pathway in Gossypium hirsutum and Its Response to UV‐B Stress
Source: Ecol Evol. 2024 Nov 19;14(11):e70537. doi: 10.1002/ece3.70537 (PMC11575938; doi:10.1002/ece3.70537)
Supplement: Supplementary file 4 — Table S4 Protein sequence similarity of the genes in the glutathione (GSH) pathway in Gossypium hirsutum. [file ECE3-14-e70537-s005.xlsx]

## Sheet: Sheet1
Table S4. Protein sequence similarity of the genes in the GSH pathway in G. hirsutum
No.	Gene ID	Gene name	Gene family	1	2	3	4	5	6	7	8	9	10	11	12	13	14	15	16	17	18	19	20	21	22	23	24	25	26	27	28	29	30	31	32	33	34	35	36	37	38	39	40	41	42	43	44	45	46
1	Gohir.A01G022700	G6PDH	G6PDH
2	Gohir.A03G149400	G6PDH	G6PDH	89.8
3	Gohir.A05G341600	G6PDH	G6PDH	53.6	53.2
4	Gohir.A07G225800	G6PDH	G6PDH	59.4	59.4	83.5
5	Gohir.A09G033500	G6PDH	G6PDH	57.1	54.3	76.8	86.4
6	Gohir.A11G149300	G6PDH	G6PDH	79.8	84	54.5	61	56.4
7	Gohir.A11G274800	G6PDH	G6PDH	60.6	63.1	44.7	49.5	45.2	64.8
8	Gohir.D01G020700	G6PDH	G6PDH	93.6	93.6	51.2	58.9	54.2	83.3	63.8
9	Gohir.D02G172300	G6PDH	G6PDH	89.6	99.1	52.6	58.8	54.6	83.2	62.7	93.3
10	Gohir.D04G079700	G6PDH	G6PDH	58.5	59	87.5	95	83.2	59.8	49.1	57.2	58.3
11	Gohir.D07G233000	G6PDH	G6PDH	59.8	59.2	83.7	100	86.4	61	49.2	59	59	95
12	Gohir.D09G033700	G6PDH	G6PDH	59.6	59.4	82.5	97.5	87.5	60.9	48.9	58.9	59	93.4	97.5
13	Gohir.D11G156300	G6PDH	G6PDH	79.5	83.8	54.8	61.1	56.1	99.5	64.5	82.9	83.5	59.9	61.1	61.1
14	Gohir.D11G285000	G6PDH	G6PDH	60.8	63.8	44.7	49.5	45.3	65	98.9	63.9	63.3	49.1	49.4	49.4	65
15	Gohir.A09G192401	GSH1	GCL	35.6	36.1	37.6	36.7	34.8	35.4	33.1	34.4	36.1	38	38	35.2	35.7	33.3
16	Gohir.D09G186600	GSH1	GCL	34.9	34.9	38.2	37.8	38.4	35.6	34.4	34.4	36.2	38.8	38.6	36.9	35.8	34.5	98.3
17	Gohir.A06G043400	GGCT2	GGCT	21.5	22.6	21.8	22.2	25.2	21	19.2	20.7	21.8	20.5	22.4	23.3	21	20.2	23.6	23.6
18	Gohir.A06G107600	GGCT2	GGCT	20.1	20.6	22.4	24.3	24.8	21.2	17.3	20.1	19.9	23.6	24.3	23.3	19.6	18.9	22.2	21.9	57.3
19	Gohir.A07G000700	GGCT2	GGCT	20.8	21.8	23.4	23.5	25.4	21.7	17.7	20.2	21.4	21.6	23.5	24.1	21.7	18.3	22.8	22.4	59.1	90.8
20	Gohir.D06G044200	GGCT2	GGCT	22.2	20.9	21.2	22.8	25.6	21.5	18.9	21.4	21.3	22	22.8	23.9	20.6	19.2	23.4	23.6	98.7	57.8	59.1
21	Gohir.D06G109900	GGCT2	GGCT	20.5	20.4	22.2	23.5	25.6	21.4	18.4	19.7	19.9	22.2	23.5	22.2	21.5	18.8	22.6	21.9	58.6	97.8	90.4	59.5
22	Gohir.D07G001100	GGCT2	GGCT	20.8	21.3	21.1	21.8	26.3	22.9	18	20.6	20.9	22.8	21.6	23.5	22.5	18.6	22.6	22.4	58.6	92.1	97.8	59.1	91.7
23	Gohir.A02G133700	GGT1	GGT	33.1	35	36.8	40.5	37.4	35.9	35	34.3	34.7	37.5	40.1	38.1	35.3	35.2	36.9	38.8	23	23.2	22.2	23.4	23.6	21.4
24	Gohir.A11G053200	GGT1	GGT	37.6	39.3	32.6	34.5	32.2	35.7	36.1	38.1	38.8	33.8	35.3	34.1	39.1	35.6	35.7	36.6	20.3	21.2	21.6	20.2	21.9	21	74.1
25	Gohir.D03G045000	GGT1	GGT	36.9	36.9	35	33.6	31.7	39.7	37.7	37.6	34.2	33.6	34.1	33.9	35.2	37.3	36.2	37.6	21	20.5	20.9	20.9	20.5	20.9	83.5	86
26	Gohir.D03G045100	GGT1	GGT	35.3	37	35.8	32.3	31.9	34.6	38	36.8	37.2	34	32.3	33.8	34.8	37.5	37	36.2	19.7	20.4	19.7	19.5	20.9	20.2	77.6	87.9	91.5
27	Gohir.D11G056700	GGT1	GGT	36.6	37.1	34.9	33	33.2	35.9	37.3	37	36.7	34.9	33.7	33.8	36.5	36.9	35.6	36.6	19.6	19.9	20.1	20.1	21.5	20.1	73.5	98.1	85.7	87.6
28	Gohir.A06G069200	GGT3	GGT	35.1	35.2	32.2	33.1	31.1	34.5	37.5	37.1	34.9	33.7	33.1	32.3	34.3	37.5	34.6	34.9	20.8	18.6	19.7	20.8	18	19.7	52.5	64.9	61.5	64	65.4
29	Gohir.D06G067900	GGT3	GGT	36.1	34.3	35.9	32.9	31.2	35.1	36.6	35.7	34	34.1	32.9	33.2	35.3	37	34.9	36.1	21.6	19.3	20.3	21.6	18.7	20.1	54.9	67	64.3	67	67.5	94.2
30	Gohir.A07G033400	GPX	GPX	24	22.8	25.3	25.5	26.9	22.1	19.1	23.2	23.5	24.3	24.7	25.1	22.5	19.1	24.3	22.8	35.1	33.1	34.7	36.4	32.6	33.5	26.5	22.6	23.8	21.4	23	19.8	20.3
31	Gohir.A08G182000	GPX	GPX	18.7	17.5	16.6	16.7	20.1	18.6	15	17.6	16.7	17.4	16.7	17.7	18.6	15.2	18.1	18.3	30.6	28.6	35.5	31.9	29.5	35.1	18.9	17.2	16.9	16.5	16.5	15.1	16.1	59.1
32	Gohir.D07G037000	GPX	GPX	22.8	22.4	24.6	25.1	26.9	21.5	19.2	22.9	22.8	24.1	25.5	25.5	21.7	19.2	23.4	23.8	36	33.9	34.7	35.5	32.6	33.5	26.3	22.8	23.8	20.9	22.7	19.7	20.1	98.8	58.7
33	Gohir.D08G200600	GPX	GPX	18.1	17.3	19.7	18.5	20.1	18.5	14.4	17.1	16.3	18.1	18.5	18.9	18.4	14.4	18.4	18.1	31.9	28.6	35.5	30.2	29.5	35.1	18.9	17.2	16.7	16	17.2	15.5	16.1	59.1	98.8	58.7
34	Gohir.A09G168600	GPX2	GPX	18.1	17.5	17.9	18.5	18.6	16.9	16.7	17.2	16.3	17.8	18.5	17.5	17.1	15.6	19	18.8	33.6	30.8	34.6	33.6	31.7	31.1	19.3	16.4	15.3	17.3	16.2	15.8	16.6	57	83.9	56.6	83.9
35	Gohir.A08G074000	GPX3	GPX	20.3	20.1	22.8	23	24.6	20.7	18.8	19.9	19.7	22.6	22.6	22.6	21	18.8	21.1	20.9	35.8	33.9	36	37.1	33.9	35.5	22.4	20	20	21.2	21.1	15.8	18.2	64.5	69.2	65.7	69.7	76.4
36	Gohir.D08G083200	GPX3	GPX	21	19.6	23.8	23.5	23.5	18.1	20.3	20.2	19.7	22.8	23.3	22.2	18.1	20.2	20	19.8	34.9	33.9	36.8	36.2	33.9	36.4	24	20.9	20.3	20	20.6	16.6	17.9	64.5	69.2	65.7	69.7	76.4	98.6
37	Gohir.A08G069600	GPX4	GPX	17.4	17	17.7	19.3	21.4	17.6	15.9	17.7	15.5	19.3	19.3	19.6	17.6	15.9	16.7	18.3	29.3	29.5	34.2	28.9	30.8	32.5	19.1	16.9	16.2	16.1	15.3	15.1	15.5	57	83	56.6	81.9	77.2	63.5	63.9
38	Gohir.A08G185400	GPX4	GPX	17.4	15.6	17.7	17.3	22.4	17.3	15.2	16.4	15.8	19.3	17.3	20	17.2	15.2	17.3	17.3	29.3	29	32	29.7	29.5	31.1	19.9	16.7	16.7	16.3	16	16.3	17.2	56.2	81.3	55.8	80.1	74.9	60.6	61.1	92.4
39	Gohir.D08G078300	GPX4	GPX	15.7	15.3	15.8	17.1	19.4	15	13.1	14.5	14.1	17	17.1	16.9	14.8	12.8	15	16.9	27.2	25.4	28.9	27.6	26.3	29.4	17.2	14.5	14.6	13.9	14.1	13.8	14	49.2	74.7	48.8	73.5	67.3	54.8	54.8	83.6	78.9
40	Gohir.D08G203500	GPX4	GPX	17.4	15.6	17.7	17.5	22.6	17.3	14.7	16.7	15.8	19.3	17.5	19.6	17.2	14.7	17.5	17.5	29.7	29.5	32.5	30.2	29.9	32.5	19.9	16.6	16.5	15.3	16.8	16.6	16.3	56.2	81.3	55.8	80.1	73.7	60.6	61.1	91.8	98.2	78.4
41	Gohir.A12G227700	GPX6	GPX	21.9	21.8	25.3	24.7	26.5	21.9	19.4	20.9	21.4	24.7	25.1	25.5	21.8	19.4	23.6	23.4	36.9	37.8	39.5	36.5	36.5	39.9	25.3	22.1	23.1	22.6	22.3	19.7	20.3	68.6	69.5	69.8	69.5	60.9	71.2	70.8	61.4	59.2	53.2	59.2
42	Gohir.D12G230200	GPX6	GPX	22.2	21.8	24.6	24.9	26.3	23.2	19.7	20.9	21.4	24.1	25.3	24.3	23.2	19.4	23.2	23.6	37.3	36.1	38.6	36.9	35.6	38.2	25.9	22.2	23	22.8	22.7	19.5	20.1	69	69.5	70.2	69.5	60.9	71.7	71.2	61.4	59.2	53.2	59.2	99.6
43	Gohir.A12G227900	GPX8	GPX	16.9	17.5	17.7	18.5	20.7	18.1	15.5	16.4	17	18.3	18.7	19.1	18.1	14.8	18.3	18.1	26.3	28.6	31.1	27.2	33	31.1	17.9	15.2	16	15.8	14.9	15.8	15.9	56.2	86.3	56.6	86.9	78	66.8	66.8	74.9	73.1	66.7	73.1	63.9	63.9
44	Gohir.D12G230400	GPX8	GPX	16.9	16.7	17.7	18.1	19.7	17.6	14.8	16.1	16.7	17.8	18.1	18.3	17.6	14.7	17.9	17.7	28.9	25	31.1	30.2	29.9	30.3	18.3	15.9	16.5	16	15.1	15.8	16.6	56.6	85.1	56.2	86.3	77.4	66.8	66.8	74.9	73.1	66.1	73.1	64.4	64.4	98.2
45	Gohir.A03G093500	GR	GR	36.5	35.2	37.2	35.6	34.5	36.2	29.1	35.5	34.5	35.7	35.8	35.4	35.7	28.9	36.7	38.6	24.4	24.8	24.2	25.4	24.8	24.8	38.1	36	36	35.1	36.6	32.9	33.2	23.2	20.4	22	20.4	20.6	21.8	19.8	18.5	19.8	17.5	20.4	23.6	23.2	19.2	19
46	Gohir.A10G122600	GR	GR	35.4	35.7	35.9	34.8	36.5	35	29.5	34.3	34.5	36.5	36.2	36.4	34.3	29.8	37.6	39.5	24.2	25.8	24.4	23.6	25.6	25.2	36.3	34.5	35.8	35.5	34.9	30.9	31.6	23	20	21	20	19.6	22	22	17.9	18.8	16.5	19	24.4	23.2	18.5	16.9	95.8
47	Gohir.A11G127600	GR	GR	37.2	36.4	36.2	35.8	34.8	37.4	35.2	36.3	35.7	34.8	35.8	36.4	36	35	33.9	35.8	23.4	19.6	20.3	23.2	19.6	20.3	35.8	34.7	33.4	33.3	36.3	33.8	36.2	23.7	17.3	23.7	17.3	16.6	20	20	17.5	17.5	15.9	17.3	22.8	21.9	16.9	18.5	63.6	64.3
48	Gohir.D02G122700	GR	GR	37	34.5	36.6	35.4	34.9	35.4	29.4	35.3	34.5	35.7	35	36.4	34.5	29.2	37.1	38.8	24.4	25	24.2	24.2	25	24.8	38.3	36.4	36.3	34.8	36.6	32.5	34.1	23.6	21	21.6	20.2	20.8	21.6	21.2	17.7	17.7	17.1	19.2	23.6	23.2	19.4	18.5	99.6	95.8
49	Gohir.D10G143400	GR	GR	35.1	34.4	36.3	34.8	37.1	34.5	30.2	34.1	34.4	36.5	36.4	36.2	34.3	30.5	37.6	38.6	23.8	26	24.8	24.4	26.2	25.4	36.9	34.1	35.5	35.1	34.9	30.5	31.2	22.2	19.4	20.8	19.8	19.6	21.8	21.6	17.7	18.5	16.3	18.1	23.8	23.8	17.3	17.1	94.8	99
50	Gohir.D11G133000	GR	GR	37	36.1	37	35.9	34.8	37.3	35.9	36.1	34.4	34.5	35.4	37.1	37.4	36.3	34.1	35.4	23.2	21.1	21.4	23.4	20.5	21.4	36.8	35.5	33.6	33.8	35.7	34	36.1	23.9	18.4	23.8	18.8	16.6	21.3	20.7	17	17.7	16.1	17.5	23.9	23.8	17	18.6	63.2	64.1
51	Gohir.A11G224810	GS2	GS	36.3	36.1	37.5	39.2	37.2	38.6	34.2	35.3	36.7	37.5	37.7	38.1	39.8	34.8	38.8	39.7	23.7	20.2	20.2	23.1	19.7	20.6	32.2	36.4	35.1	36.5	37.1	34.6	35.6	22.6	17.5	23.1	17.3	18	20.8	21.1	17.7	18.2	15.3	17.9	23.1	22.4	18.6	18.9	32.2	32.2
52	Gohir.D11G232600	GS2	GS	36.1	35.5	34.4	38.3	36.1	37.9	35.2	36.1	36.4	38.6	38.1	37.2	39.1	36.1	37.7	38.4	23.1	20.8	20.4	21.9	20.6	20	32.2	36.9	34.8	36.5	37.3	34.8	35.1	24.6	17.7	24.4	17.7	18.2	21.3	21.9	18	18	15.7	17.7	22.8	22.2	18.9	19.3	33.7	33
53	Gohir.A05G351200	DHAR2	GST	21.4	19.9	22	22.2	23.9	19.8	17.7	20.2	20.2	21.6	21.6	22.8	20	19.1	22.1	22.4	31.5	37.1	36.4	31.5	34.8	36	23.6	20.9	20.5	18.7	21	17.4	18.2	34.7	34.9	34.3	33.5	33.5	35.8	34.9	35.8	34.4	33	33.5	36.5	36.5	34.4	34.4	22.6	21.6
54	Gohir.A10G211200	DHAR2	GST	21.4	19	22.8	22.4	25	19.7	19.8	20.6	19	21.8	23.2	22.4	19.5	19.5	21.1	21.7	34.1	35.7	32.9	33.2	36.2	37.7	22	19.3	19.7	18.8	19.8	17.8	17.9	35.1	32.1	33.5	33	33.5	34.4	34	34.9	32.5	30.7	31.1	37.3	37.8	33.5	31.1	22.4	22.8
55	Gohir.D04G061500	DHAR2	GST	21.4	20.2	22.8	22.2	23.9	20.5	17.5	20.6	20.6	22.8	21.6	22.6	20	18.9	21.7	21.3	32.3	37.5	36.8	32.3	35.3	36.4	23.8	21	20.9	19.7	21.1	18	18.8	36	34.4	35.5	33.5	33.5	36.8	35.8	35.8	33.5	31.6	34	36.1	36.5	34.9	34.4	23.8	21.6
56	Gohir.D10G219500	DHAR2	GST	21.7	19.9	22.6	22.8	25	18.5	19.2	20.6	19.9	22	23.7	22.6	19.6	18.9	22.1	22.6	33.6	38.8	34.2	31	36.6	35.1	23.8	19.7	20.2	18.8	19.6	18.2	18.4	35.5	34	33.9	34.9	34.4	38.2	34.9	35.8	34	32.1	34.4	37.3	37.8	35.4	31.6	23.6	22.4
57	Gohir.A07G078600	DHAR3	GST	23.7	21.1	24	24.7	26.5	23.1	22.2	22.7	21.6	25.3	24.7	25.9	23.2	23.4	24.9	25.3	34	35.1	31.7	34	34.4	30.9	28.1	22.6	25.4	22.9	23.9	21.7	20.8	37	29.8	37	30.2	27.1	33.6	34.4	27.9	26.7	27.1	26.7	40.5	38.5	27.9	27.1	25.4	24.2
58	Gohir.D07G083700	DHAR3	GST	23.7	23.3	23.8	23.9	25.2	22.2	23.6	23.7	23.1	25.1	23.9	24.1	21.8	23.3	25.3	25.7	34.4	32.8	32.4	34.4	34	31.3	26.9	23.1	24.9	23.8	23.2	22.3	22.9	36.3	30.9	36.3	26.7	31.3	35.1	34.7	27.5	28.2	24	27.9	40.5	39.7	28.2	27.5	25.4	24.8
59	Gohir.A12G045000	EF1Bγ	GST	30.6	27.6	30	30.2	34.2	29.1	27.3	29.6	27.9	31.3	31.7	32.3	29.5	27.8	32.1	32.1	26.6	25.8	26.1	26.9	27.7	28.9	30.8	27.1	28.7	27.3	26.8	25.4	25.6	30.3	24.9	30	24.6	23	26.9	25.2	21	24.1	20.2	24.6	30.8	31.7	21.8	22.4	32.9	30.6
60	Gohir.D12G043800	EF1Bγ	GST	33.5	30.6	33.3	32.3	35.7	32	29.4	31.3	31.8	33.2	33.9	34.4	32.3	29.7	36.9	37.1	28	24	25.2	28.5	24.5	23.8	33.9	30.9	32.2	29.7	31.4	28.5	29.5	27.6	20.7	27.3	20.7	21.4	24	23.3	20.9	21.1	18.5	21.6	27.1	26.8	20.4	20.4	32.9	33.1
61	Gohir.D12G043900	EF1Bγ	GST	32.9	31	34.1	32.7	36.1	30.6	29.4	30.8	32.1	33.2	34.2	34.8	31.9	29.7	36.5	36.7	27.6	24.5	25.7	28.6	25	26	32.2	30.9	31.3	29.5	31.4	28.3	29.6	27.9	20.7	27.6	20.7	21.4	23.6	23.6	20.5	20.2	18.8	20.5	27.1	27.9	21.2	21.2	32.1	33.7
62	Gohir.A11G200248	GSTF	GST	20.3	18.5	22	22.4	24.8	21.2	17.7	20.9	18.2	23.6	22.2	22.8	21.8	18.9	20.9	20.7	39.2	37.5	34.2	35.8	35.3	34.6	23.6	21.7	20.7	19.9	20.8	17.7	18.5	37.6	37	36.8	38.4	32.9	33.3	34.7	34.7	34.7	32.9	34.7	34.8	36.5	36.5	37	23.8	24.2
63	Gohir.D08G138300	GSTF	GST	18.7	17.7	21.1	23	22.9	19.8	17.7	17.4	17.7	22.8	23	21.8	19.8	18.8	20.2	20.2	35.8	30.8	39	33.6	29.9	36	22	19.7	19.3	19.7	19.2	18.3	19.3	36.4	35.8	37.6	35.8	34.9	38.2	38.2	35.8	36.8	34.4	36.3	37.3	36.1	33.5	33	20.4	22.4
64	Gohir.D12G010200	GSTF	GST	21	19.9	24.2	22.6	23.9	20	18.9	19.2	20.2	20.8	22.6	21.2	20.3	18.8	21.5	22.1	33.2	36.6	37.3	34.1	35.3	37.3	22.6	21.2	20.7	19.7	21.6	18.5	19.6	34.3	30.7	32.6	30.7	33	34.4	34	34.9	32.6	32.6	32.6	37.3	39.1	32.6	31.6	20.6	21.4
65	Gohir.A07G074300	GSTF12	GST	20.6	19.6	22.6	22.6	23.5	18.1	18	18.6	19.9	22.2	23	22	17.9	18.6	22.8	21.5	34.1	36.2	33.3	34.9	38.4	33.8	21.4	21.6	18.3	19.9	20.6	18.9	19.5	35.1	35.5	36	36.4	30.4	35.5	37.9	33.6	36.9	31.3	36.4	39.5	40.3	33.2	33.6	22.8	23.6
66	Gohir.D07G079000	GSTF12	GST	20.6	19.2	22.6	22.4	23.5	20.2	18.3	19.4	19.6	22	22.8	22.4	19.5	19.7	23.2	22.6	34.1	39.3	33.3	34.9	38.8	32.9	21.1	20.9	18.1	19.5	20.1	18.8	19.5	34.3	36.9	35.1	34.1	29	37.9	38.3	33.2	36.4	31.8	36	39.5	40.3	32.2	32.7	22.6	23.8
67	Gohir.A11G115700	GSTF13	GST	21.4	20.4	21.8	22.2	23.3	20.2	20.8	18.7	20.2	22.8	21.6	22.8	20.3	20.6	23.8	24	39.2	37.9	38.2	38.8	38.4	39	24.6	22.4	23.3	20.9	22.3	17.4	19	34.3	34.7	35.1	34.7	34.7	36.5	37	34.2	34.7	33.3	35.2	37.3	38.2	34.7	34.2	25.6	24.6
68	Gohir.D11G120600	GSTF13	GST	20.6	20.6	21.2	22.8	23.5	20.5	18	19.6	20.4	23.9	22.4	23	20.6	19.1	23.6	23.8	37.9	37.9	36.8	39.7	39.7	39	24.4	22.2	23.1	20.5	22.5	18.6	17.9	34.7	35.2	35.5	35.2	33.8	36.1	36.1	35.6	36.5	32	37	36.1	36.9	33.3	34.7	25.6	24.6
69	Gohir.A08G117500	GSTF6	GST	21.7	18.5	21.2	22.8	23.9	19.5	17.7	20.7	17.5	20.5	22.8	21.8	19.8	18.6	21.3	20.7	36.6	31.3	38.6	35.8	30.4	32.9	23.2	19.8	18.8	19.9	20.8	18.9	20	37.2	35.3	38.4	35.3	34	35.3	36.3	36.3	36.3	33.5	35.8	36.1	36.9	35.3	34.4	21.2	21.8
70	Gohir.A12G010100	GSTF6	GST	20.8	20.9	22.4	22.6	25.4	20.7	19.2	19.2	20.9	21.2	22.6	21.8	21	19.1	21.3	20.5	33.6	36.6	39.5	34.5	35.7	40.4	23.2	20.7	20.7	20	20.4	17.5	20.8	34.7	38.1	35.5	38.1	35.3	34.4	32.1	36.3	37.2	32.6	37.2	36.5	38.2	34.9	32.6	20.6	21.2
71	Gohir.D11G222600	GSTF8	GST	19.6	17.9	22.6	22.8	24.6	20.5	18.8	19.9	18.4	23.2	22.8	22.6	21.2	19.5	20.9	20.5	38.8	37.9	36.4	35.8	37.1	36.8	23.6	21.7	21	19.7	20.8	17.8	18.7	37.2	35.6	36.4	37	32.9	33.8	35.2	34.7	34.7	32.9	34.7	34.3	36.1	36.5	37	23.2	24.2
72	Gohir.A11G157300	GSTF9	GST	21.5	20.9	21.1	23.7	24.1	20.2	18.9	20.1	20.7	23	21.4	22.6	20.3	19.2	24.7	24.1	33.2	36.2	37.7	36.6	39.3	36	20.7	20.5	20	19.2	19.9	18.9	19.5	37.2	35.3	36.4	35.8	34	36.3	35.3	34	35.3	30.7	35.3	37.8	38.2	37.7	37.7	21.6	23.8
73	Gohir.D01G170400	GSTF9	GST	11.7	11.6	13.5	12.1	14.5	10.9	10.9	11	11.7	12	11.9	12.8	11.3	10.8	12.9	12.9	23.3	24.1	21.9	24.6	24.1	22.4	12.9	10.7	10.6	10.5	11.2	10.3	10.1	22.7	27.7	23.1	29.5	25.6	25.5	25	29.2	26.3	30.3	26.3	21.9	21.9	25.6	25	13.9	13.7
74	Gohir.D06G082100	GSTF9	GST	17.1	16.3	17.3	18.9	20.3	15.7	15	15.7	15.6	18.7	18.3	19.1	14.7	14.8	19.6	20	30.6	32.6	30.3	31.5	33.9	29.4	17.9	15.9	16.2	15.6	15.8	14	15.1	33.5	38	33.1	38	38.7	32.7	29.8	36.3	33.9	40.3	35.7	33	30.9	37.5	37.5	17.1	18.8
75	Gohir.D11G164300	GSTF9	GST	21.5	20.4	22.8	24.3	25.6	20.2	18.8	19.4	20.4	23.4	21.4	24.1	20.8	19.1	24.5	24	32.8	36.6	37.3	34.9	38.8	36.4	20.9	20.7	20	19.7	21.1	18.3	20	36.8	35.3	36	35.8	34	36.3	35.3	33.5	36.7	30.7	36.7	36.1	36.5	37.7	37.7	21.4	23.8
76	Gohir.D13G137000	GSTF9	GST	10.1	9.2	11.7	12.5	12.4	9.4	9.2	10	10.2	11.8	11.5	11.7	9.4	9.1	12.4	12.4	20.7	20.1	19.7	20.7	20.5	19.7	11.1	9.5	9.6	9	9.8	9.1	9.2	20.2	27.1	20.7	27.1	23.8	21.2	24	25.7	28.1	30.3	28.1	20.2	20.2	25	25	10.5	12.1
77	Gohir.A13G020900	GSTL	GST	20.1	19.9	23.2	22.8	24.8	19.5	19.4	19.9	19.7	21.8	22.6	22.4	20	18.9	21.7	21.7	31.5	35.4	33.2	32.3	31.4	34.1	23.6	20	21.7	19.7	20.8	19.4	19	37.6	31.4	37.6	31.4	31	33.6	32.3	31.4	31	27.9	31.4	41.2	42.5	31	30.1	23.4	22.8
78	Gohir.D13G021400	GSTL2	GST	29.2	26.5	27.3	30.2	30.8	28.2	24.8	27.4	26.7	30.5	30.9	30.4	27.6	24.5	28.5	29.3	31.8	29.9	30.8	32.4	30.5	31.2	27.5	24.3	26.3	24.1	25.3	23.1	24.3	33.6	24.9	34	25.5	24.6	29.6	29.3	25.2	24.9	24	24.6	31.2	31.8	24.3	24.3	29.6	29.4
79	Gohir.A01G218300	GSTL3	GST	23.1	21.9	23.2	27	27.6	22.4	22	21.2	22.1	25.5	26.5	26.5	22.2	21.4	22.8	23.4	38.2	36.1	35.7	39.1	33.6	37	24.6	22.2	22.8	22.1	22.2	20.3	21.4	36	31.9	41.3	33.6	32.4	33.6	34	33.2	31.1	31.1	31.5	36.6	38.7	33.6	30.7	25.8	25
80	Gohir.A01G218400	GSTL3	GST	24.2	22.6	23.6	26.3	27.8	21.2	19.5	21.4	22.8	26.1	26.3	26.5	21.7	20.8	24.1	23.4	33.8	35.4	35.4	36.3	32.9	36.7	26.1	21.9	21.7	21.2	22.2	20.8	21.7	37.2	32.5	41.3	32.5	32.9	33.3	31.6	33.8	32.9	31.2	32.1	36.7	37.6	34.6	33.8	25.8	25.8
81	Gohir.A09G160500	GSTL3	GST	24	23	24.8	23.5	27.4	22.9	21.1	22.7	23	25.3	23.7	26.1	23	21.7	23.6	24.1	38.4	32.5	35	38.8	32.9	34.6	23.4	22.4	21.4	22.2	23	20.8	21.1	38.8	31.2	37.6	33.8	29.1	35.9	34.6	33.3	31.2	31.2	31.6	36.3	36.7	32.5	33.8	25.8	25.4
82	Gohir.D01G207200	GSTL3	GST	23.5	21.3	23.4	27.4	27.8	21.5	21.9	21.4	21.8	25.9	26.7	27.2	21.2	22.2	23.6	23.4	37	33.2	35.7	39.1	36.6	34.9	26.1	22.8	23.7	22.4	22.5	20.6	21.7	35.1	30.3	40.1	34.9	29.8	35.3	37.4	34	30.3	31.1	30.3	38.2	39.1	33.2	31.5	26.4	26.4
83	Gohir.D09G156100	GSTL3	GST	24.2	23.1	22.2	23.5	28.4	23.1	20.8	23.6	23.1	23.9	24.5	25.7	23	21.4	24.9	24.7	39.2	31.6	34.6	39.7	32.5	34.2	23.2	23.1	21.7	22.4	22.9	19.7	20.1	39.3	32.1	38	30.8	30.8	35.9	33.3	32.1	30.8	31.2	31.2	38.4	38.4	31.2	32.1	25.2	25.4
84	Gohir.A08G181700	GSTT1	GST	24.9	22.1	25	25.3	23.9	24.1	21.7	22.4	21.9	25.3	25.7	23.3	24.1	21.6	25.9	25.3	36.4	36.8	34	36	34	34	26.9	21.2	20.2	20.4	20.3	20.9	21.9	34	30.4	34	30.8	30.4	32	34.8	30	32.4	27.6	32.4	34.8	34.8	28.8	29.6	26.4	25.4
85	Gohir.A08G181800	GSTT1	GST	23.7	22.1	22.6	22.6	24.4	22.7	20	23.7	23.1	20.8	22.6	23.7	23	20	23.4	23.6	35.1	34.7	36.8	35.1	33.5	33.9	24.8	22.8	23.3	22.4	22.9	18.9	21.3	38	28.5	39.3	28.5	29.3	33.5	32.2	29.7	28	26.4	27.6	34.7	36	28	28.9	23	22.6
86	Gohir.A11G022100	GSTT1	GST	23	21.4	25.7	26.1	26.5	21.5	20.3	21.2	21.1	26.3	25.9	24.9	21.8	20.8	23.2	22.8	31.9	40.8	40.4	31.9	40.8	36.8	23.6	20.7	21	20.7	20.4	19.4	19.6	36	36	37.2	33.3	33.3	33.8	36	27.6	31.1	26.3	31.6	38.6	39.9	31.1	32	25.4	25.6
87	Gohir.A11G022200	GSTT1	GST	23.5	22.6	23.6	25.7	26.1	23.6	19.5	21.9	22.4	25.7	25.7	25.1	24.2	19.7	25.1	23.2	35.5	37.1	34.3	35.5	37.8	35.9	24.4	22.9	22.1	21.2	22.7	20.5	20.9	42.2	31.1	40.2	30.7	31.9	33.5	33.9	31.5	30.7	28.3	31.1	39	39.4	29.9	29.1	26.8	27
88	Gohir.A12G227600	GSTT1	GST	24.2	22.4	24.6	24.7	25.4	23.6	20.6	21.4	23.6	24.7	24.7	23.5	23.9	20.5	25.5	25.5	34.8	35.6	37.2	34.4	37.2	36	24.2	22.4	22.3	20	22.7	20.3	20.5	40.8	31.2	36.4	31.6	26.4	33.2	32.4	30.4	30.4	27.2	30.8	39.2	38.8	31.2	25.6	27.2	25.4
89	Gohir.D08G200300	GSTT1	GST	24	21.9	23.8	26.3	25	22.6	23.1	22.6	22.4	25.9	26.7	24.3	23.4	22.5	25.3	24.3	37.2	36.8	35.6	36.8	34	35.2	24.4	21.6	21.6	21.6	20.6	20	20.9	32.8	30	35.2	30.8	28.8	35.2	36	30	34	26.4	34.4	36.8	39.6	28.8	28	26	26.6
90	Gohir.D08G200400	GSTT1	GST	18.1	17	17.5	18.1	18.8	17.1	15.2	16.7	17.3	17.6	17.9	17.3	17.1	15.6	18.1	18.1	31	31.7	32.9	31	32.1	32.5	20.1	17.9	18.3	17.7	17	15.7	15.3	31	35.8	31	35.8	32.9	33.7	32.2	32.9	32.4	31.8	32.9	35.2	35.2	32.4	31.8	17.9	18.3
91	Gohir.D11G021800	GSTT1	GST	22.2	22.6	26.1	25.7	26.1	20.3	21.1	20.7	22.6	25.5	25.5	23.9	21.2	20.2	23	22.8	31.9	38.6	38.2	31.9	39.9	37.3	24.4	20.9	21.2	22.4	20.8	18.5	18.7	35.5	30.7	35.1	31.1	32.5	36.4	35.5	30.7	30.3	25.9	30.7	38.2	39.5	34.2	35.5	25.8	25.8
92	Gohir.D11G021900	GSTT1	GST	22.4	22.8	24.4	26.1	26.9	22.7	21.3	20.2	22.6	26.6	26.3	25.9	23.4	20.6	25.3	23	37.1	37.8	32.7	37.1	38.2	32.7	25.9	23.4	23.3	23.6	23	21.1	21.7	43.4	31.9	40.2	33.1	32.3	33.5	32.3	31.5	32.3	27.9	32.7	39	40.6	30.7	33.1	26.2	26.6
93	Gohir.D12G230100	GSTT1	GST	24.2	22.4	24.2	24.3	26.3	22.9	21.1	21.7	23.6	24.7	24.3	23.3	23	20.9	24.9	25.5	34.4	36.8	37.2	34	37.2	36.4	24	22.8	22.1	19.9	22.9	20.8	20.6	42.4	31.2	36.8	31.6	30	32.4	34.8	31.6	31.2	27.6	30	39.6	39.2	29.6	28.8	26	24.8
94	Gohir.A02G026700	GSTU	GST	22.6	21.9	24.4	22.6	24.8	21	20.3	21.4	20.9	25.3	23.2	22	21.2	20	20.7	20.7	37.1	35.7	36.8	37.1	35.7	37.3	24.6	22.4	22.6	23.6	22.9	18.6	19	37.2	32.7	37.2	36.3	34.5	34.5	34.5	31.4	34.1	26.5	33.6	37.8	37.3	30.5	30.5	24	24
95	Gohir.A02G026800	GSTU	GST	20.5	20.2	22.2	23.5	24.4	21	18.3	19.6	20.4	23.4	23.5	22.8	20.6	19.2	20.2	22.1	36.2	37.1	36	38.8	37.5	39	24.6	19.7	21.7	20	19.9	18.5	18.2	32.6	34.5	31.8	35	34.1	38.6	40.9	32.3	29.1	29.5	32.3	37.3	36.9	33.6	33.2	25	23.4
96	Gohir.A02G026900	GSTU	GST	21.9	22.4	23.6	23	24.1	22.9	18.1	21.4	21.9	22	23.2	22	21.3	18.4	23.4	23	36.2	36.2	36.4	35.8	36.2	37.3	22.4	21.2	22.3	21.9	22	18.8	18.8	35.1	32.7	34.7	33.2	31.4	33.6	36.8	29.6	35	29.1	35.4	39.1	39.1	33.2	30	26	24.8
97	Gohir.A02G027000	GSTU	GST	20.8	20.4	23.8	23.3	24.8	21.7	19.7	20.6	21.3	24.1	23.7	23.2	21.8	19.7	19.8	23.2	38.8	35.3	34.6	39.2	34.8	35.1	23.8	21.6	20.3	21.9	22.3	19.5	20.1	35.1	31.8	34.3	33.6	32.7	38.1	39.5	33.2	30.9	28.7	30.9	34.3	34.8	30.9	31.8	24.4	24.8
98	Gohir.A02G027200	GSTU	GST	19.8	19.4	22.4	22.8	25	20.9	18.8	19.6	20.2	22.8	22.8	22	20.6	19.7	20.2	21.7	34.5	39.3	41.2	36.2	38.8	41.2	23	19	19.7	19.9	18	19.4	19.8	34.7	32.1	34.7	32.1	30.6	37.3	36.8	31.6	33	29.2	33.5	33.5	37.8	31.1	32.1	23	21
99	Gohir.A04G047500	GSTU	GST	20.1	18.9	24.4	24.1	25.2	21.2	19.4	19.7	18.4	23.4	24.3	23.3	22.4	19.5	22.4	21.3	37.1	39.3	36	37.5	39.3	36.4	20.7	20	18.6	20.4	20.6	18.9	20.1	34.7	31.4	34.7	32.3	32.7	34.1	38.2	37.3	36.4	30.5	35.5	34.8	39.9	34.1	34.1	23.6	23.8
100	Gohir.A04G047800	GSTU	GST	21.9	20.6	22.6	22.8	23.5	21.2	18.6	20.2	19.2	21.4	22.8	22.2	21.2	18.4	22.6	22.2	35.3	40.2	37.7	35.8	40.2	36.4	22.6	19.3	20	19.9	19.1	19.7	20.5	36.8	32.7	35.1	33.6	36.8	36.4	40.9	36.8	35	30.5	35	36.5	36.9	35	35.9	23	23.2
101	Gohir.A06G077600	GSTU	GST	21.2	19.6	23.4	23.5	25.4	19.8	18.3	19.7	19.4	23.6	24.9	23.9	21.3	19.4	23.4	23.6	33.6	36.1	35.3	33.6	38.2	35.3	20.9	21.9	20.3	21.6	21.3	19.4	19.8	36.4	30.7	36	31.1	31.1	36.1	33.6	31.5	31.5	31.9	31.1	36.1	35.7	34	29.4	26.4	24.8
102	Gohir.A08G164600	GSTU	GST	18.9	17.9	19.1	18.7	20.9	16.8	15.3	17.7	17.7	21.2	19.1	20.6	17.9	16.1	18.3	19	32.8	34.8	34.6	32.3	34.4	34.6	19.5	18.4	17.9	17.7	17.9	14.3	16.9	33.1	34.8	33.9	37	36.5	36.1	35.6	33.7	37.6	35.9	37	32.2	31.8	37.6	37	20.2	21
103	Gohir.A09G054100	GSTU	GST	22.2	20.1	24.4	23.7	27.1	21.5	18.8	21.1	20.6	24.7	23.5	24.5	21.5	18.6	20.3	22.1	36.6	38.4	41.2	36.6	38.4	38.2	22.6	21.7	21.6	20.5	21.5	19.4	19.6	37.2	36.4	36.8	39.1	33.2	35	39.1	34.1	35.5	30.9	35	37.8	37.3	32.3	33.6	22.6	21.8
104	Gohir.A11G134900	GSTU	GST	20.5	20.6	21.2	24.5	24.6	22.6	19.7	20.2	20.2	22.8	23.5	23.9	22.7	20	21.9	21.7	34.9	40.6	39.9	35.8	41.1	39.5	22.8	20.5	19.7	20.2	20.4	20.5	20.8	31.4	30.9	33.1	32.3	33.6	36.8	36.8	31.8	35.4	30.5	35	37.8	37.3	33.2	32.7	24	23.8
105	Gohir.A11G225300	GSTU	GST	22.4	21.6	24.2	23.7	25	18.8	20	21.4	20.9	25.1	21.4	23.2	18.6	20.3	21.1	22.2	34.5	34.8	37.3	35.3	33	36	22.8	21.4	19.8	19.7	21.5	19.2	20.5	33.5	33.2	34.3	33.2	34.1	39.5	40	31.8	32.7	29.1	32.7	36.9	39.1	33.2	33.6	24.2	23.4
106	Gohir.A13G012450	GSTU	GST	21.7	20.6	23	21.6	23.7	21.7	18.6	20.7	20.7	21.6	21.6	21.8	22	20	23.4	23.2	34.5	37.1	35.5	34.9	36.6	34.6	23.2	20	19	19.7	19.4	18.9	19.2	34.3	34.7	35.1	34.7	32.9	34.2	36.9	33.3	35.1	30.6	35.1	36.5	36.5	33.8	33.8	25.2	25
107	Gohir.A13G088500	GSTU	GST	23.3	20.6	24.6	22.8	25.6	21	19.5	21.1	21.1	22.6	23.5	22.2	20.8	19.5	24.1	24	34.9	37.9	39.5	34.9	37.5	40.4	23.4	20	20.3	20	19.9	17.7	19.2	34.3	33.9	35.1	36.6	33	33	36.2	34.4	35.3	32.1	35.7	34.3	34.3	32.6	32.1	22.8	25.2
108	Gohir.A13G152300	GSTU	GST	19.4	17.7	21.6	23	23.9	19.1	19.7	18.4	18	22.4	22.8	22.2	19.1	20.2	21.9	21.5	37.5	36.2	34.2	37.5	36.6	34.6	22.6	20.9	19.8	20	20.1	19.2	19.8	33.1	36.5	33.1	35.6	36.1	38.4	39.7	34.2	34.7	31.5	35.2	33.9	36.5	38.4	37.9	24	24
109	Gohir.A13G152401	GSTU	GST	21.4	19.9	23.8	22.2	24.4	21.2	17.8	20.6	18	23.4	22.4	22.6	18.9	17.7	20	20.5	32.3	34.8	38.2	31	33.5	38.2	21.1	17.6	18.1	18.2	18	17.5	19.2	32.6	33.8	32.6	34.3	37.4	38.9	38.9	37.9	36.9	32.3	36.4	34.8	34.8	36.4	36.4	22	21.2
110	Gohir.A13G152500	GSTU	GST	20.1	21.1	22.6	22	23.9	20	18.6	20.1	21.4	23.9	21.8	23.2	20.3	18.9	23.2	23.2	32.3	37.5	42.1	32.8	38.4	41.7	22.4	19.7	18.3	19.5	19.4	18.8	19.8	37.2	32.4	36.4	34.2	34.2	41.1	39.7	36.1	36.5	29.7	36.1	36.1	40.3	33.3	32.9	24.6	24.6
111	Gohir.A13G154000	GSTU	GST	22.1	20.9	22.2	23.3	24.8	21.2	19.8	20.7	20.6	22.4	23.7	22.8	21.5	17.8	22.4	21.9	35.3	32.6	38.2	35.3	36.6	35.5	24.2	20.3	20.9	18.7	21	18.3	18.5	36.8	30.1	36.4	29.2	33.8	35.6	37.4	30.6	36.1	27.4	35.2	38.6	39.5	35.2	35.6	25	23.6
112	Gohir.D02G033600	GSTU	GST	21.9	21.4	26.3	24.9	25.9	20.7	19.1	20.4	21.6	23.9	25.3	23.9	21.2	19.4	21.1	22.4	35.8	33.5	36.4	38.4	37.1	38.2	25.9	22.9	23	22.8	23	19.4	20.5	35.5	32.7	35.5	33.2	34.5	37.2	40.8	30	32.3	27.4	31.8	39.1	39.1	33.6	36.3	24.8	22
113	Gohir.D02G033900	GSTU	GST	17.6	17.7	21.1	19.6	21.8	18.3	15.8	17.7	17.7	19.5	20	19.3	18.8	15.9	20	19.8	32.8	37.1	32.5	34.5	34.8	33.3	21.6	18.8	18.6	19.7	19.1	15.7	17.1	33.1	37.9	32.6	38.5	36.8	36.5	39.4	37.4	37.9	34.6	37.4	36.1	36.1	39.6	35.7	22.4	20.4
114	Gohir.D02G034300	GSTU	GST	21.7	21.9	23.2	23.2	26.3	22.1	21.1	20.6	20.1	24.9	23.9	24.5	21.5	21.1	21.5	22.1	36.2	37.5	37.3	37.1	38.4	39	23.6	19.1	20.3	19.7	18.9	18.8	18.5	37.2	35.7	34.7	36.2	33.9	37.9	37.9	34.4	34.8	29	35.3	37.3	37.3	31.3	32.1	24.8	24.4
115	Gohir.D02G034400	GSTU	GST	24.4	20.1	25.1	24.5	24.8	21.5	20.5	23.4	20.4	25.9	24.9	23.7	21	20.2	22.1	22.4	32.8	36.6	36.4	39.7	39.7	36.8	24.6	20.5	20.5	21.4	20.4	20.2	20	35.5	37.2	35.1	32.7	34.5	37.2	37.7	32.3	32.3	28.7	32.3	38.2	35.6	30.5	34.5	23	22.6
116	Gohir.D02G034500	GSTU	GST	21.4	20.6	25.3	23.9	22.9	20.9	19.8	21.1	20.2	25.3	24.3	23.9	21.5	20	21.9	21.1	35.3	38.8	37.7	36.6	38.4	37.7	24.6	22.9	20.7	18.8	20.8	20.2	20.1	36.4	30.9	36	31.4	35.4	35.9	35.4	29.6	35.4	27.4	35	37.8	36.9	34.1	30.9	23.8	24.4
117	Gohir.D02G034600	GSTU	GST	22.1	22.4	26.9	25.3	25.6	20.3	18.1	20.2	22.1	24.1	25.5	24.7	20.6	18.4	20.9	20.3	36.6	33.9	37.3	37.5	37.5	38.6	26.1	22.2	23.8	23.1	23.9	18.9	19.8	36.4	33.2	36.4	33.2	35.9	39.5	42.6	28.3	31.8	26.5	30.5	39.1	39.5	32.7	33.2	24.8	22.4
118	Gohir.D02G034800	GSTU	GST	22.1	20.6	21.6	23.3	23.1	21.5	17	21.4	20.6	23.9	23.5	22.6	21.2	17.2	20.5	19	37.1	38.8	36	37.9	37.9	37.7	24.4	21.7	21.7	21.7	21.8	20.5	20.1	35.1	35	33.9	34.5	34.1	37.7	35.9	33.2	34.1	28.7	34.1	36.5	36.9	35	34.5	23.4	23.4
119	Gohir.D02G035000	GSTU	GST	21.5	21.8	23.6	23	23.1	22.1	19.1	20.4	21.6	21	23.2	22	22.2	20.5	21.3	20.2	38.4	37.1	36.8	40.1	36.6	37.3	23.8	21.7	20.9	21.1	20.6	19.5	20	35.1	35.6	33.9	34.7	33.3	37.8	36.9	32.4	32.9	28.8	32.9	35.2	35.2	33.3	35.1	24.6	23.8
120	Gohir.D02G035100	GSTU	GST	20.6	21.1	24.8	22.6	23.9	21.2	19.5	20.1	20.9	22.2	21.8	23.2	21.2	20	20.7	20.9	34.5	37.9	39	38.4	37.5	39	24	20.3	20.2	19.7	19.4	19.1	19.5	37.2	34.9	36	34.9	38.3	38.8	36.8	34	34	33	35.4	37.8	37.8	36.4	35.9	21.8	21.4
121	Gohir.D04G089000	GSTU	GST	22.6	21.3	23.4	23.9	25.2	19.3	20.5	21.4	20.7	24.9	23.5	23.3	19.5	20.5	22.1	21.5	34.5	37.5	36.4	34.1	35.7	33.8	23.2	21.4	20	19.9	21.5	20.3	21.7	33.9	32.3	34.3	32.7	34.1	39.5	40	33.6	32.7	28.6	32.3	36.9	36.9	32.3	32.7	24.2	23.8
122	Gohir.D05G332700	GSTU	GST	20.5	19.2	23	23.2	25.2	22.1	19.2	20.2	19	23.6	23.3	23.3	22	19.2	22.4	22.1	35.8	33	35.5	36.2	32.6	36	21.4	20.5	20.7	19.5	20.4	19.2	20.3	34.3	33.5	34.3	34.8	35.3	39.8	39.4	34.4	37.6	29.4	35.7	36.9	39.9	35.7	35.7	24.4	23.2
123	Gohir.D07G209000	GSTU	GST	24	22.4	25.7	25.5	27.1	23.4	21.1	23.6	22.4	23.4	25.5	25.7	22.5	21.1	23.2	22.4	37.4	31.3	34.6	37.9	35.8	34.6	24.2	20.5	20.5	20	20.8	20	22.1	37	29.6	37.4	30	30.9	32.9	35	27.2	27.6	24.3	26.3	36.2	36.2	29.6	28.4	25.2	24.8
124	Gohir.D09G053100	GSTU	GST	23.1	20.7	24	23	26.5	21.2	19.5	21.9	20.7	25.7	22.8	24.1	21.7	19.5	22.2	22.2	34.1	37.9	39.9	34.1	38.8	37.7	23.4	22.2	22.3	21.7	22.3	19.8	19.8	35.1	35.9	36.4	36.8	35.5	33.2	36.8	33.2	33.6	31.8	35.5	37.8	37.3	33.2	35	23.4	22
125	Gohir.D09G156900	GSTU	GST	17.3	17.3	20.9	20.4	21.2	17.9	16.1	16.9	17.7	18.9	20.4	19.8	17.9	16.1	17.7	17.9	32.8	34.4	32.5	32.8	33	33.8	19.5	17.2	18.1	16.1	16.7	13.7	16.3	32.6	37	32.2	37.6	38.7	37	37	37.6	39.9	33.5	40.5	32.2	32.2	36.4	35.3	20.2	20
126	Gohir.D10G146600	GSTU	GST	22.2	21.6	23.2	23	25.2	22.9	20	21.4	22.3	23	23.2	24.1	22.2	20.3	21.9	21.3	37.1	37.9	32	38.8	37.9	35.1	24	20.5	20.7	21.1	21.1	19.5	20.8	38.8	36.6	38.4	37.1	32.1	36.2	35.7	34.4	32.6	33	34.4	38.2	38.2	34.4	33.9	25.4	23.4
127	Gohir.D11G141100	GSTU	GST	20.5	19.9	22	23.7	24.1	21.9	19.2	20.4	20.2	22.8	23	23.7	21.8	19.4	21.7	21.5	34.5	32.1	39.9	34.1	39.3	38.2	22.6	20.3	19.8	19.7	20.6	20.2	20.9	35.1	31.8	36.8	31.4	31.8	36.3	36.3	36.3	34.5	30.9	34.1	36.5	36.5	33.2	32.7	23	23.6
128	Gohir.D11G236100	GSTU	GST	21.4	21.3	24.4	23.5	25	19.3	20.3	19.7	19.9	24.9	23.2	23.3	22.2	20.6	22.4	21.9	33.2	35.3	37.3	33.2	36.2	36.8	23	21.2	20	20	21.3	20	21.3	33.1	33.6	33.9	33.6	35	40.5	40.9	34.5	34.1	29.1	34.1	36.9	39.5	32.3	32.7	25.2	25
129	Gohir.D13G013601	GSTU	GST	22.2	19.4	21.6	20	22	21.2	19.4	20.4	20.7	20.8	20	20.4	22.2	19.8	21.3	21.3	34.1	37.5	35.5	31.5	38.4	38.6	21.8	19.5	18.8	19.4	18.7	17.8	18.7	34.7	37.3	35.5	35.5	35.9	32.3	38.6	35.9	34.5	31.4	37.7	33.5	33.5	33.6	33.6	24.8	25
130	Gohir.D13G101500	GSTU	GST	23	21.1	25.9	24.3	25.9	20.2	20.8	21.2	21.9	23.6	24.1	24.3	20.3	20.6	22.1	24	37.1	39.4	40.8	32.3	38.1	41.7	22.2	20.2	19.8	19.2	18.7	18.3	19.8	33.1	35.8	34.7	35.4	34.1	38.1	36.7	36.3	35.8	32.7	35	33.9	33.9	31.9	31.4	25.6	24.6
131	Gohir.D13G156700	GSTU	GST	20.1	18.2	23	23.3	24.4	19.3	19.5	18.7	18.4	23.2	22.8	22.6	19.3	18.9	22.1	21.5	37.5	33	34.2	39.7	35.3	35.1	24.4	20	20	20.2	20.1	19.7	20	33.9	35.2	31.8	34.7	37.4	39.7	40.6	32	34.2	29.2	34.7	35.6	36.5	40.2	39.7	23.4	24
132	Gohir.D13G156800	GSTU	GST	19.4	19.4	23.4	22.8	24.6	21.2	17.7	19.2	19.2	23	23	23.2	21.5	18.6	20.9	22.2	32.8	39.3	35.1	33.2	39.7	39.9	22.4	19.7	19.1	18.8	20.4	18.5	20.3	35.5	30.1	35.5	32	34.2	37	37.9	33.3	36.5	30.1	34.2	35.6	36.9	35.2	35.2	24.6	24
133	Gohir.D13G156900	GSTU	GST	20.1	21.3	22.6	21.8	24.6	20.2	18.4	19.7	21.3	24.1	21.6	23.2	20.3	18.8	23.2	23.2	32.3	37.5	42.1	32.8	38.4	41.7	22	19.8	19.8	19.7	19.1	18.6	19.6	37.2	34.2	36.4	34.2	34.2	41.6	40.2	36.1	36.5	29.7	36.1	36.1	40.8	35.2	34.2	24.8	24.4
134	Gohir.D13G158600	GSTU	GST	22.1	21.1	22.6	23.5	24.6	21.4	20.3	20.9	20.6	22.4	23	22.6	21.7	20.3	21.1	20.3	34.5	34.4	35.5	34.9	38.4	36.8	23.8	20.5	20.5	19	21.1	18.3	18.5	36.8	30.1	36.4	29.2	34.7	35.6	37.4	31.1	36.1	27.9	35.2	39.1	39.1	35.2	35.6	24.6	23.4
135	Gohir.A04G097100	GSTU16	GST	20.6	20.6	24.2	24.1	23.1	21.5	20	19.9	20.2	23	24.1	23.3	21.2	19.4	23.8	24.1	35.9	34.2	33.3	38	34.2	32.9	23.2	21.2	21	19	21.5	19.7	21.7	38.4	31.2	38	32.1	32.5	33.8	34.6	32.5	32.5	29.5	32.5	36.3	34.6	34.2	34.2	26.2	26.4
136	Gohir.A08G023800	GSTU16	GST	22.2	20.1	24.2	23.7	26.3	23.1	21.4	20.9	20.7	23.7	24.3	23.5	23.5	20.8	22.1	24	33.8	35.4	38.8	35	35.8	37.9	26.5	22.8	22.4	22.4	21.5	20.5	20.8	37.2	32.5	39.7	32.9	31.7	35	37.1	32.1	32.9	29.2	32.9	38.8	38.8	32.5	31.7	27.4	26.8
137	Gohir.A04G097000	GSTU17	GST	21.4	21.1	22.6	22.4	24.1	20.5	19.7	20.6	20.7	23.9	22.4	22.8	20.6	20.8	24.1	23.8	37.9	34.4	36	38.4	35.7	38.6	21.6	21	19.1	19.7	20.3	20.9	21.3	36.4	33.2	36.4	32.3	35.4	38.1	37.7	32.3	33.2	28.3	32.7	33.9	35.2	31.8	31.4	25.6	25.8
138	Gohir.A11G062800	GSTU17	GST	18.1	16.2	18.9	17.9	20.1	16.6	14.2	17.2	16	18.3	17.9	18.3	16.6	14.2	17.3	18.3	31	33.9	34.6	31.9	33	35.1	18.3	17.1	17.2	16.3	17.2	14.5	15.3	31	39.2	30.6	39.8	37.5	34.6	34.6	36.8	40.4	42.2	40.4	31.3	31.8	40.5	37.5	18.1	17.3
139	Gohir.A11G195400	GSTU17	GST	19.6	20.1	23.4	23	26.1	21.4	18.8	19.7	20.4	24.1	23.2	23.2	21.3	18.9	23.4	21.7	38.4	35.3	31.9	37.5	34.9	32.3	23.4	21.7	21.4	20.5	21.5	19.7	18.5	37.6	30.6	36.8	30.6	33.6	34.1	35.3	30.6	28	27.2	29.3	35.6	35.6	31.5	28.4	25.2	23.8
140	Gohir.D04G136900	GSTU17	GST	23.1	20.6	24.4	24.9	27.1	20.9	20.3	21.9	21.6	23.2	24.9	25.1	21	21.4	21.7	23	35.9	31.2	33.3	35	30.8	35.5	24.6	20	21	19.9	19.8	19.7	21.3	38.4	30.3	38.4	31.2	32.1	35.5	36.3	32.9	32.9	29.1	34.6	37.2	37.2	33.8	33.8	26.2	26.4
141	Gohir.D11G232100	GSTU17	GST	21.9	20.4	23.4	24.9	26.3	20.9	18.6	20.9	19.9	24.3	23.2	23.7	20.6	18.9	23	22.8	38.8	33.2	33.2	39.2	33.2	33.2	23.4	20.9	20	21.4	21	18.6	19	35.5	31.5	34.7	32.3	34.1	34.1	35.3	32.3	31.5	27.2	31.9	36.1	38.6	31.5	30.2	25	24
142	Gohir.A04G097300	GSTU18	GST	22.2	21.3	22.8	24.3	26.7	22.1	20.2	21.6	21.4	22.8	24.5	25.9	20.8	21.1	22.1	21.7	40.3	33.1	31.8	41.1	33.1	33.5	22.2	22.9	21	21.9	22.3	19.2	18	36.8	32.2	39.3	32.6	31.4	32.6	33.1	35.2	32.2	30.5	32.2	34.3	37.7	30.5	30.1	24.2	26
143	Gohir.D04G136800	GSTU18	GST	21.7	21.3	22.8	23.7	23.9	22.7	18.6	21.4	20.6	24.1	23.7	22.6	22.2	19.4	21.1	22.6	35.5	33.8	35.5	33.8	34.2	35.5	22.8	20.9	19.1	19.4	20.6	19.8	21.4	36.8	32.9	36	33.3	31.2	32.1	32.1	32.1	33.8	26.9	33.8	34.2	33.8	29.5	29.1	27.6	25.6
144	Gohir.D04G137100	GSTU18	GST	22.6	22.4	23.6	22	26.5	22.1	20.5	21.9	21.8	21.6	24.3	25.7	20.8	21.4	22.1	22.1	40.3	33.5	31.8	41.1	33.5	33.1	22.2	22.9	21	22.2	22.3	19.4	18	36.8	32.2	38.8	32.6	31.4	32.6	32.6	35.6	32.2	30.5	32.2	34.7	34.3	30.1	30.1	24.4	25.6
145	Gohir.D11G066500	GSTU18	GST	21	21.1	24.4	24.7	26.5	20.9	21.4	20.7	21.6	23.9	24.7	24.5	20.6	21.3	22.8	23.8	33.9	36.1	38.6	38.2	36.5	38.2	24.8	23.4	22.6	22.8	23.2	18.9	19.6	37.6	32.6	37.6	33.5	33.5	34.8	36.1	31.8	32.6	30.5	30.5	36.5	36.5	29.6	28.3	24.8	25.8
146	Gohir.A07G176500	GSTU28	GST	21.2	20.2	23.2	23.2	25	22.6	18.3	20.7	21.4	23.2	23.2	23.5	22.4	18.8	23.2	22.6	38.8	37.9	39	39.7	40.2	38.2	22.6	19.8	20.3	20.5	20.1	19.5	21.1	34.7	37.7	34.3	38.2	35.9	39.1	39.1	34.5	36.8	31.8	35	35.2	35.2	34.1	33.2	24.4	26.4
147	Gohir.D07G183600	GSTU28	GST	21.9	21.3	22	22	24.4	22.7	18.8	21.2	20.9	22	22.2	22.6	22.5	19.2	23.2	22.6	38.8	38.4	38.2	39.7	39.7	37.3	23.6	19.8	19.3	20.4	19.4	18.3	20.9	34.3	36.8	33.9	37.7	36.8	34.1	36.4	32.7	35.5	30.5	34.1	36.5	36.5	36.4	35.5	24.8	24.4
148	Gohir.A02G025700	GSTU7	GST	23.5	23.6	25.3	24.3	27.4	24.1	22	21.9	24	25.5	24.9	24.9	23.4	22	24.5	23.8	35.6	30	31.6	34.8	30	31.2	25.9	21.9	22.6	21.7	21.8	19.8	21.1	34.4	28.7	36	29.1	32	32.8	33.2	29.6	32	29.1	32	36.8	36.8	29.6	30	25.4	24.6
149	Gohir.A02G026500	GSTU7	GST	23.8	23.3	24.8	24.3	25.2	21.9	20.9	22.1	21.1	23	24.3	23.7	20.3	20.9	22.2	23.6	37.5	36	35.5	37.9	37.3	35.5	25.1	19.3	21.7	21.6	20.1	20.5	20.1	35.5	35.1	33.1	34.2	32.9	37.3	36.9	34.2	33.3	29.8	34.7	36.5	36.9	32.4	32.9	24.6	23.8
150	Gohir.A02G026600	GSTU7	GST	23.5	21.3	22.8	21.6	23.9	23.8	20.8	24.9	19.9	22.8	21.4	21.8	23.5	21.1	22.2	22.6	37.9	36.2	35.5	38.4	36.6	36.8	24	20.2	19.7	20.7	19.8	19.7	19.8	34.7	33	36	30.8	32.6	36.6	37.5	34.8	31.3	29	32.1	35.2	35.2	33	32.6	24.6	23.8
151	Gohir.A03G046400	GSTU7	GST	22.4	21.6	28.1	25.7	28.4	22.1	20.8	20.7	22.4	25.5	26.5	26.5	22	21.1	23.6	22.8	39	41.1	41.9	39	40.7	40.3	25.3	20.7	21.6	22.2	21.1	20.9	20.9	38.8	35.2	38.8	31.4	34.7	33.9	33.9	35.2	32.6	28	33.1	34.7	34.7	29.7	30.5	24.2	24.6
152	Gohir.D02G032800	GSTU7	GST	23.8	23.6	24.4	24.9	27.4	23.6	22	22.2	24	24.5	24.7	24.5	22.9	22.2	22.2	24	36	29.6	33.2	35.2	30	32.4	26.1	22.6	22.4	22.2	23.2	21.5	22.2	35.6	31.6	36.8	30.4	33.6	34	34	29.6	32	27.1	32	36	37.7	31.6	31.2	25.6	24.8
153	Gohir.D02G033500	GSTU7	GST	22.1	23.1	22.8	23.3	26.7	22.7	20.6	23.6	23.1	23.9	23.2	24.1	21	21.3	22.2	24.1	36.6	37.5	36.4	37.1	36.6	36.4	23	19.3	20	20.7	19.6	20.9	20.3	36	36.6	33.5	35.7	34.4	37.5	40.6	33.9	34.8	31.3	35.3	36.9	36.5	34.4	34.8	24.6	23.8
154	Gohir.A02G026801	GST	GST	21.9	21.6	25	23.2	20.9	22.2	18.3	20.7	21.1	24.7	23.3	22.8	22.5	18.9	20.5	20.2	36.2	41.1	36	34.9	35.3	38.6	24.2	19.5	20.9	20.9	19.8	18.2	19	34.3	35.2	34.7	35.7	35.2	37.1	37.1	31	31	28.1	30.5	36.9	37.3	33.3	33.3	23.2	22
155	Gohir.D02G033800	GSTU7	GST	22.1	23.1	22.8	23.3	26.7	22.7	20.6	23.6	23.1	23.9	23.2	24.1	21	21.3	22.2	24.1	36.6	37.5	36.4	37.1	36.6	36.4	23	19.3	20	20.7	19.6	20.9	20.3	36	36.6	33.5	35.7	34.4	37.5	40.6	33.9	34.8	31.3	35.3	36.9	36.5	34.4	34.8	24.6	23.8
156	Gohir.D02G034100	GSTU7	GST	22.1	23.3	25	23.7	27.8	21.7	20.6	20.9	21.1	25.7	23.7	23.5	20	20.6	22.4	23.8	37.5	35.6	35.1	37.9	36.9	36	25.1	21	21.4	21.2	19.9	20.9	20.8	36.8	32.9	32.6	32	33.8	36.9	35.6	33.3	33.8	28.4	36	36.1	36.5	30.7	32.4	24.6	23.4
157	Gohir.D02G034200	GSTU7	GST	24	23.8	23.4	23.9	25.2	24.3	21.3	25.6	24	23.9	23.5	23.5	24.1	21.4	24	24.3	37.7	38.6	35.6	38.1	36	36.9	25.5	21.4	21.2	22.6	21	20.6	21.3	37.2	32.6	38.4	31.8	31.4	36	36.9	34.7	32.6	29.2	33.5	35.6	37.7	34.7	34.3	24.8	24
158	Gohir.D03G120800	GSTU7	GST	22.6	21.8	27.5	25.1	28.2	21.9	20	21.7	23	25.5	25.7	26.1	21.8	21.1	23	23	36	41.5	41.1	38.1	40.3	41.1	24.8	20.2	21.7	21.9	21.5	20.8	20.9	39.3	35.2	40.5	30.9	35.2	34.7	34.7	36	33.1	27.1	33.5	35.2	34.7	31.4	30.9	24.2	25
159	Gohir.A09G161200	GSTU8	GST	21.7	21.3	24	22.8	24.4	20.3	18.8	19.9	21.1	22.2	22.8	22.8	20.3	18.8	22.1	22.2	37.1	40.2	37.3	34.5	36.2	39.5	23.4	19.3	20.5	20	19.8	18.3	20	35.5	31.8	35.1	31.8	35	35.5	35.9	34.1	36.4	31.8	36.9	35.6	35.6	32.7	34.6	23.4	24
160	Gohir.A09G161400	GSTU8	GST	20.5	20.4	21.6	23.2	24.6	21.5	21.1	19.6	20.4	22.2	23.3	22.8	21.7	20.3	23.2	21.7	38.8	37.3	35.1	38.8	36.4	34.6	25.5	21.4	21.9	21.1	20.8	18.9	20	34.7	32	32.2	32	29.8	31.1	39.1	29.8	31.6	26.2	32	38.2	38.2	29.3	29.3	23.6	23.4
161	Gohir.A09G161500	GSTU8	GST	22.1	21.9	22.6	22.2	22.4	21	19.1	21.2	21.6	22.6	22.2	22	21.5	20	23.4	23	37.1	38.8	33.8	37.1	39.7	37.3	26.1	21.9	21.4	19.4	19.8	19.5	19.3	36.4	37	36	33.8	33.8	38.9	35.2	31.5	30.1	27.3	32.9	33.5	33.9	30.6	31	22.4	24
162	Gohir.D09G157000	GSTU8	GST	20.6	20.6	20.9	21.6	24.1	21.4	20.9	19.6	19.4	21.2	21.8	22	21.5	20	22.8	22.4	37.9	38.7	34.2	37.9	37.8	34.6	25.5	21.6	21.6	20.5	20.8	18.5	19.8	34.7	31.1	31.8	31.1	29.3	36.9	37.8	29.8	31.1	26.2	31.1	38.2	38.2	29.3	29.8	23.2	24.2
163	Gohir.D01G139000	GSTU9	GST	21	22.6	25.3	24.7	27.8	20.2	19.8	20.7	22.6	23.9	24.7	24.7	21.3	19.8	23	23.4	36.2	33.5	37.7	36.6	33.5	39.9	24.8	22.4	20.9	19.7	21.1	19.5	19.8	33.5	33	33.1	32.6	32.2	34.4	37.9	33	33	30	33	38.6	38.6	32.2	32.2	24.4	25
164	Gohir.A10G068200	GSTZ	GST	21.5	20.9	21.2	24.3	23.3	22.2	21.1	20.1	22.3	24.5	23.9	22.8	21.2	21.1	23.2	22.8	37.5	35.3	38.6	37.1	36.6	37.3	22.4	20	20.9	20	19.8	18.3	20.6	31.8	34.9	31.4	34.9	33.9	38.1	35.3	35.8	35.3	30.7	35.8	33.9	28.8	34.4	33.9	24	23.4
165	Gohir.A12G101900	GSTZ	GST	21.9	21.6	22.6	22.8	24.4	21.5	20.3	20.6	21.3	23	22.8	23.5	23.4	18.4	23	22.4	35.8	41.5	38.6	35.3	42	39	25.3	19.7	21.7	20	19.8	18.9	21.1	37.2	35.9	38.4	33.6	35.9	35.5	35	32.3	35.5	29.5	35.5	36.1	36.1	33.6	35.5	24.8	24.8
166	Gohir.D10G083000	GSTZ	GST	21.5	21.3	22.8	23.7	22.9	21.7	21.1	20.1	21.8	24.3	23	23	20.6	21.3	23.2	22.8	35.8	34.4	39	34.5	36.2	38.2	23.6	20	21.2	18.8	19.9	18.2	20.6	31.4	34.9	31	34.9	33.9	38.1	35.3	33.9	35.3	29.8	35.8	27.9	29.2	34.9	33.9	24.4	23
167	Gohir.D12G104900	GSTZ	GST	21	22.1	23.4	23.9	23.3	22.1	20.2	20.4	21.1	23.7	23.9	23.7	23.2	20.2	23.6	23.6	35.3	42	40.8	36.6	42.4	39.9	25.1	20.3	22.8	20.4	20.1	18.9	19.8	36.8	32.7	36.4	32.7	35	33.6	34.1	35.5	36.4	34.1	36.8	38.2	38.2	36.8	35.5	23.6	24
168	Gohir.A07G176700	MGST3	GST	14.1	14.6	16.2	14.6	16.9	14.2	13.1	12.7	14.8	16.2	14.6	16.3	14.2	13.1	15.8	15.8	25	25.4	25	24.6	26.8	23.2	15.8	14.5	14.6	13.8	14.8	13.2	14.2	25.2	36.7	25.2	37.3	32.1	27.9	27.4	36.8	33.9	32.4	32.2	27.9	27.5	33.9	33.9	18.3	18.1
169	Gohir.A08G037800	MGST3	GST	15.7	15.3	17.7	17.5	16.5	13.2	13	14.4	15.5	15.1	15.4	17.7	13.1	13	15.4	15.4	29.3	26.8	23.7	30.2	25.9	26.8	17	14.7	15.3	14.1	13.9	12.9	13.4	24.8	34.3	26.4	34.9	34.5	29.3	29.3	34.5	34.5	33.8	34.5	26.6	26.6	35.1	34.5	17.1	16.1
170	Gohir.D07G184000	MGST3	GST	14.1	14.6	15.2	16	16.9	14	13.3	12.7	14.8	16.6	16	16.1	14.2	13.4	16.5	16.5	25.9	25	25	25	26.8	22.8	15.6	13.8	14.4	13.8	14.8	13.1	13.5	25.2	36.1	25.2	36.7	31.5	28.4	29.8	36.3	33.3	32.4	31.6	27.9	27.9	33.9	33.9	17.7	17.9
171	Gohir.D08G048100	MGST3	GST	15.8	15.1	17.9	17.5	16.9	13.7	13	14.9	15.3	14.7	15.2	17.7	13.7	12.8	15.6	15.6	29.7	27.7	24.6	30.2	26.8	27.2	17	13.4	15	13.8	13.4	12.8	13.4	25.2	33.7	26	34.3	32.1	29.8	29.8	33.9	33.9	33.8	33.9	26.2	26.6	36.3	35.7	16.3	15.3
172	Gohir.A02G110700	TCHQD	GST	24	24.5	26.9	26.3	28.2	22.9	21.7	22.2	24.3	24.9	25.3	25.5	23.2	21.7	22.6	22.6	37.4	32.1	35.8	37	32.5	35.1	27.7	22.4	25.6	23.9	23.4	22.2	21.9	38.9	28.3	37.7	28.7	29.8	32.8	32.8	30.6	29.1	26.4	28.3	35.5	36.2	30.9	31.3	28	27
173	Gohir.D03G069006	TCHQD	GST	24.6	23.1	26.3	25.9	27.4	23.1	22.3	23.1	24.3	25.3	25.9	24.5	23.7	22.5	24.3	23.6	37.4	32.5	35.1	37	34	34	27.7	23.6	27.1	25.1	22.5	24.2	24.5	38.9	28.7	38.5	28.7	29.8	32.8	32.8	30.2	27.5	27.5	28.7	36.2	36.2	32.5	32.5	27	27.4
174	Gohir.A09G028100	IDH	IDH	36.3	34.2	37.2	37.2	38.2	31.6	32.2	34.4	34.7	36.5	37.4	37	32.3	32.3	35.9	35.4	23.9	24.8	25.2	23.7	24.4	24.1	36.6	33.8	32	33.6	33.2	33.7	33.5	27.8	20.5	27.6	20.7	20.9	24.6	25	20.5	21.2	20.1	20.5	25	25.2	20.1	20.9	34.1	33.9
175	Gohir.A10G103000	IDH	IDH	36.3	35.7	38.4	36.2	37	34.2	34.5	34.3	34.9	35.7	36.2	34.6	36	34.1	38	36.9	21.9	23.7	24.5	22.1	24.3	23.1	36.6	35	36	34.6	34.9	31.4	32.7	23.9	16.8	23.7	17	19.4	22.1	22.7	19.6	21.1	17.4	20.9	24.3	24.1	19.2	19.2	34.3	32.9
176	Gohir.A12G033550	IDH	IDH	32.2	31.1	31.4	31.9	32.9	32.1	27.7	30.4	30.3	29.9	31.5	32.5	31.9	28.4	30.4	31	28.3	28.3	29.7	28.3	27.2	28.6	31.2	29.7	29.2	28.7	29.4	27.8	27.4	28.8	23.6	30.5	23.4	26.1	27.5	26.4	23.9	25.3	22	25.3	30.2	29.4	22	21.2	32.5	31.3
177	Gohir.A13G127400	IDH	IDH	32.9	31.5	34.3	33.9	36.5	33.8	30.6	31.3	31.8	33.4	33.7	34.6	33.6	30.8	31.9	33.1	25.2	25.4	26.9	24.7	27.1	26.6	33.5	29.8	29.9	31.1	30.2	28.8	30.1	26.6	19.7	27.3	19.9	21.6	24.2	24.9	21.6	22.5	19.4	22.8	26.6	26.9	20.1	20.4	34.7	34.9
178	Gohir.D09G027500	IDH	IDH	36.1	34	37.2	36.8	38.2	33	33.6	34.4	34.5	35.5	37.2	35.6	33.1	33.6	34.8	34.8	25.2	24.6	24.4	24.6	25.2	22.9	35.3	34.8	32	34	32.3	33.4	33.7	23.7	19	23.5	19.7	20.3	23.9	24.1	19.2	20.3	18.4	19.9	24.4	25	20.1	19.7	35.1	34.5
179	Gohir.D10G087200	IDH	IDH	36.1	35.7	38.6	37.7	37.6	34.2	33.6	34.3	35	35.7	39.1	37.2	34.8	33	37.8	36.5	21.7	23.1	24.3	22.3	24.1	24.7	36.6	35.2	35.8	34.8	35.1	32	33.2	23.5	16.8	25.2	18.2	19.6	20.7	21.3	19.6	20.7	17.4	20.4	24.5	24.1	19.8	19.8	35.5	33.9
180	Gohir.D13G131100	IDH	IDH	32.9	32.1	33.5	33.7	36.3	33.2	30.9	31.3	31.8	33.6	33.5	34.4	33.1	30.2	31.4	32.5	25.2	25.4	26.9	24.7	27.1	26.6	34.5	29.8	31.3	30.9	30.4	28.5	29.8	27.8	19.4	28.1	19.7	21.3	26.4	24.9	21.3	22.8	19.4	23	26.6	26.9	19.9	20.1	34.5	34.9
181	Gohir.A04G125400	IDH1	IDH	30.8	31.3	30.2	31.9	34	30.1	27.7	28.9	30.8	29.3	31.3	31.3	30.5	29.1	30.8	30.2	27.9	31	30.1	27.7	29.6	29.9	31.8	29.3	27.3	27.3	30.8	27.4	26.1	29.3	23.6	28.5	23.8	24.7	27.1	26	23.6	23.8	21.6	25.2	29.6	29.6	23.6	24.1	32.9	32.1
182	Gohir.A11G169500	IDH1	IDH	33.8	31.3	31.6	32.3	36.5	30.4	29.5	31.9	31.3	33	32.7	31.9	30.5	29.2	32.1	33.8	25.5	25.8	27	26.3	26.5	27	31.8	29.8	29.4	29.4	30.6	29.2	30.3	27	22.4	28	22.9	23.8	27.7	28.2	21.4	23.6	18.7	22.6	27	27.3	19.7	22.4	34.5	35.1
183	Gohir.A12G058000	IDH1	IDH	31.3	29.8	30.8	30.9	32.1	29.4	26.6	29.6	29.3	30.7	31.1	31.3	29.4	28.4	32.3	31.9	27.3	31.2	31.8	27.1	31.2	30.9	32.6	30.2	28.9	28.5	30.4	28.6	28.7	29	22.9	30.9	22.9	24.3	24.6	24.6	23.8	23.5	21.3	22.1	29.3	29.6	24.3	24.6	32.9	32.3
184	Gohir.D04G170300	IDH1	IDH	30.4	29.4	30.8	32.3	34	30.4	27.5	28.6	30.4	29.7	32.1	31.1	30.9	28.8	31.2	30.6	28.5	31	29.6	28.2	29.6	29.6	32	29.3	29	27.5	30.6	26.9	26.4	30.4	22.7	28.2	23.6	24.7	27.1	26	23.6	23.8	21.4	25.2	29.9	28.2	23.6	24.1	33.3	31.9
185	Gohir.D11G175700	IDH1	IDH	33.8	31.6	31.6	32.5	35.9	30.4	29.2	32.1	31.5	32.4	32.9	32.1	30.5	28.9	32.3	33.5	25.3	25.3	27	26	26.3	27	31.8	29.8	29.4	29.4	30.6	28.5	30.4	27	22.6	27.3	22.6	24.3	28	28.5	21.9	23.4	19	22.9	27	27.3	19.7	22.4	34.9	34.7
186	Gohir.D12G039100	IDH1	IDH	32.7	31.5	30.8	32.7	33.1	32.1	27	30.4	30.6	30.3	32.7	31.3	31.9	27.3	30.2	30.4	27.9	27.9	30.1	27.7	26.8	27.9	30.8	29.8	28.9	28.5	30.2	26.6	27.5	30.7	24.4	31.2	23.6	26.6	27.4	26.3	23.6	23.3	21.6	24.7	30.1	29.6	23	21.4	31.7	31.5
187	Gohir.D12G057800	IDH1	IDH	29.4	29.3	31.6	30.5	31.8	28.9	27	27.4	28.9	29.5	30.7	30.4	29.4	28.8	33.1	32.7	27	30	30.2	26.7	28.9	29.2	30.4	30	28.9	28.7	29.9	28.6	28.3	27.8	23.2	27.5	23.7	25.3	27.5	26.7	23.2	24.8	21.3	25.6	29.2	28.3	24.8	24.5	33.3	31.9
188	Gohir.A09G148800	IDH5	IDH	29.5	30.3	32.4	33.3	31	30.1	25.8	27.9	29.8	33.6	33.3	33.3	26.8	26.7	30.6	30.2	29.5	28.1	26.5	29.7	26.8	26.5	32.9	28.1	30.3	29.7	28.2	26.8	29.1	27.8	22.2	28.4	22.2	22.2	26.2	24.6	23.5	24.3	21.1	24.3	30.8	30.5	23.2	24.1	33.1	29.6
189	Gohir.D09G144600	IDH5	IDH	29.5	29.9	31	32.9	31	27.7	25.5	27.9	29.6	33.4	33.1	32.3	27.3	27	30.8	30.6	29.5	28.1	27	29.7	26.8	26.5	33.9	28.6	30.4	29.4	28.5	27.2	29.3	27.3	22.2	28.1	21.6	23	26.2	24.6	23.5	24.3	21.1	24.3	30.8	30.5	23.5	24.3	31.7	30.4
190	Gohir.A13G184000	LAP1	LAP	37	35	36.2	37.5	33.9	34.5	33.9	35.8	34.9	37.5	37.2	36.4	34.5	33.9	36.3	36.5	25.7	23	22.4	25.1	22.2	23.8	37.4	33.8	37.6	34.8	33.2	33.8	32.9	24.3	19.7	24.3	19.7	19.2	21.5	21.1	17.2	17.4	15.1	18	23.6	22.6	18.4	18.4	36.4	37.4
191	Gohir.D13G190100	LAP1	LAP	35.6	34.7	37.4	36.4	34.1	34.4	34.2	35.5	34	36.8	36.4	35.4	34.3	35	36.1	36.5	25.5	22.8	22.4	24.9	23	23	36.4	35.9	34.3	33.6	33.5	33.5	32.7	25.3	19.3	25.3	19.5	19.7	22.2	21.3	17.6	17.4	14.9	18.2	24.3	24.7	18.2	18.4	34.3	37.5
192	Gohir.A06G097600	LAP2	LAP	37.4	34.2	36.4	34.3	33.8	36.2	35.9	37.8	35.9	36	34.7	36	35.8	36.4	36.2	36.6	23.4	20.7	20.5	23.4	22.2	20.9	34.7	39.5	37.4	39	39.3	35.5	33.7	23.8	16.9	22.4	17.1	17.8	20.9	19.3	17.1	15.2	15.9	15.5	21.9	21.2	16.6	16.7	33.4	32.9
193	Gohir.A07G027000	LAP2	LAP	34.9	35	39.7	36.1	36.5	35.9	34.4	34.9	35.9	37.4	38.4	37.4	36	35	36.3	36.9	24.4	21.5	21.9	24.4	21.7	21.7	40.3	36.9	37.6	34.5	37.6	35.5	32.5	24.8	19.8	24	19.8	20.5	22.5	22.6	17.9	18.2	15.7	17.3	23.2	22.6	18.6	18.4	36.7	36.3
194	Gohir.D04G134000	LAP2	LAP	12.3	11.2	13.3	13	15.4	12.3	10.3	11	11.2	12.5	12.8	13.4	12.1	10.5	14.6	13.7	23.7	22.8	25.4	23.7	25.4	25	11.9	11.6	11.5	11.5	11.9	11.4	11.3	24	34.3	23.6	35.5	33.9	26.4	25.5	30.4	32.7	34.5	32.2	22.3	24	31	29.8	12.3	12.9
195	Gohir.D06G098300	LAP2	LAP	34.4	37.3	32.6	34	32.4	35.6	37.8	37.6	37.1	32.9	34.2	35.3	35	38.6	35	35.5	21.5	19.2	19.8	21.1	18.2	20.3	33.1	35.5	35.3	36.9	36.5	34	34.6	21.9	15.8	22.4	15.8	17.1	20.2	20	16	14.4	14.7	14.5	20	20	15.5	15.5	33.9	31.1
196	Gohir.D07G031000	LAP2	LAP	36.6	34.8	31.6	32.3	30.8	34.5	39.2	36.1	34.4	32.9	32.3	33.5	34.5	38	34.4	33.7	22.2	20.1	19.1	22.5	20.1	19.3	34.4	35.2	36.5	36.5	35.8	32.3	31.6	23	16.2	20.3	16.7	16.5	19.3	19.8	15.2	15.6	14.1	16	21.4	21.1	15.9	15.9	34.8	32.9
197	Gohir.D07G063200	LAP2	LAP	19.9	19.9	22.8	23.5	24.1	20.7	19.4	19.1	20.4	21.8	22.6	22.6	18.6	19.5	22.1	22.4	36.6	39.7	36.4	35.8	39.7	36	24	20.9	18.6	19.4	20.8	20.5	20.5	37.2	36.8	36.4	36.8	38.1	38.6	39	33.6	34.1	28.7	33.6	38.6	38.2	33.6	35.4	23.2	23.4
198	Gohir.A03G167300	OXP1	OXP	24.3	25.1	22	23	20.8	23.4	25.2	24.1	24.1	22.4	22.9	22.6	24.1	25.5	22.9	23	11.6	11.3	11	11.5	11.5	11.3	20.9	25.6	22.7	23.5	25.5	25.2	24.4	12.1	9.3	12.2	9.7	9.1	10.8	10.5	8.4	9.1	7.3	9.2	12.3	12.1	9.7	9.2	21.6	22
199	Gohir.D02G190400	OXP1	OXP	24.2	24.4	21.7	22.2	20.9	23.6	25.2	24	24.3	21.9	22.2	22.1	24.1	25	22.6	22.6	10.9	11	10.9	11.3	11.2	10.9	20.2	25.3	22.4	23.4	25.2	25.3	24.6	12.1	9.1	12.2	9.5	8.7	10.9	10.3	8.7	9.1	7.6	8.8	11.7	11.6	9.5	8.7	21.6	21.5
200	Gohir.A07G178100	PGDC1	PGDC	34.7	36.6	35.7	36.4	36.5	36.1	31.9	34.4	35.5	35.5	35.4	34	36.2	33.6	38.6	35.6	23.7	23.1	24.3	23.9	22.7	23.9	36.1	33.3	31.8	33.8	33	33.7	34.6	25.4	20.2	24.1	21.2	20.8	22.5	23.1	19.4	18.8	17.7	17.7	25.6	24.5	20.2	20	34.1	36.3
201	Gohir.D07G185100	PGDC1	PGDC	36.3	36.2	35.3	35.2	37.1	36.8	35	34.4	35.4	36.3	34.2	34.4	36.9	35	37.5	36.5	22.7	22.7	24.9	22.9	22.3	24.5	36.3	34.3	32.5	35.3	34.2	34.2	34.9	27.4	20.4	27.2	21.4	20.8	22.5	23.1	20.2	19.4	17.9	18.4	25.6	24.5	20	19.8	35.1	35.7
202	Gohir.D12G235450	PGDC2	PGDC	34.2	32.7	40.2	37.9	37.6	34.2	33.6	35.6	32.3	38	38.1	37.9	34.3	33	36.1	36.1	23	21	21.4	22.8	21.6	21.2	35.4	33.8	33.7	34.3	34.4	30	32.4	25.3	20	25.3	19.6	19.2	21	22.6	17	18.2	14.9	18.8	25.9	25.1	17.8	17.6	35.1	36.7
203	Gohir.A08G052200	PGDC3	PGDC	35.4	36.1	35.5	40.1	37.3	34.5	33.4	33.9	34.5	36.3	40.3	36.6	34.6	34.2	38.8	35.6	24.7	22.7	24.3	22.1	22.5	23.5	38	36	31.8	34.3	33.7	33.7	34.5	26.4	21.4	26.2	22.5	21.2	22.9	23.1	18.8	19.2	16.7	18.6	25.8	24.7	20.2	18.8	36.9	35.5
204	Gohir.A12G231700	PGDC3	PGDC	35.2	32.7	40	40.5	37.6	34.4	33.8	35.3	32.5	40.3	40.7	37.5	34.6	32.5	37.1	36.9	23	21	21.4	22.8	21.6	21.2	36.4	33.8	34.3	34.1	34.4	33.8	32.7	25.5	19.8	25.5	19.6	19.2	21	22.6	16.4	18.8	14.9	19	25.9	26.1	17.8	17.6	36.5	37.5
205	Gohir.D08G061800	PGDC3	PGDC	35.4	36.2	35.7	40.1	37.1	34.5	33.4	33.9	34.5	36.9	40.3	36.6	34.6	34.1	38.8	35.6	24.7	22.7	24.3	22.1	22.9	23.5	38.2	34	32.3	34.6	33.8	33.8	34.9	26.6	20.6	26.4	21.6	20.8	22.5	22.7	18.8	19.6	16.7	18.8	25.8	24.7	20	18.6	36.7	35.7
[truncated: 158 more columns]
