# Supplementary material for: Evolution of Duplicated Glutathione Metabolic Pathway in Gossypium hirsutum and Its Response to UV‐B Stress
Source: Ecol Evol. 2024 Nov 19;14(11):e70537. doi: 10.1002/ece3.70537 (PMC11575938; doi:10.1002/ece3.70537)
Supplement: Supplementary file 5 — Table S5 Genes involved in the glutathione (GSH) metabolic pathway of Gossypium hirsutum. [file ECE3-14-e70537-s003.xlsx]

## Sheet: Sheet1
Table S5. Genes involved in the GSH metabolic pathway of G. hirsutum
No.	Structural gene	Gene name	Gene family	Differentially expressed under UV-B stress	Coexpressed gene	Gene name	Gene family	Differentially expressed under UV-B stress	Homoeologous gene	Weight	Direction
1	Gohir.A02G026600	GSTU7	GST	up	Gohir.A05G063500	WRKY11	WRKY	up	——	0.331661	undirected
	Gohir.A02G026600				Gohir.A05G382000	NAC081	NAC	up	——	0.328599	undirected
	Gohir.A02G026600				Gohir.D13G166000	MYB105	MYB	up	Gohir.A13G160700	0.282581	undirected
	Gohir.A02G026600				Gohir.A13G160700	MYB105	MYB	up	Gohir.D13G166000	0.275163	undirected
	Gohir.A02G026600				Gohir.D09G137600	HSFA3	HSF	up	——	0.272765	undirected
	Gohir.A02G026600				Gohir.D11G214600	HSP70	HSF	up	——	0.256955	undirected
	Gohir.A02G026600				Gohir.D09G051100	NFXL1	NF-X1	up	Gohir.A09G049800	0.253789	undirected
	Gohir.A02G026600				Gohir.A09G049800	NFXL1	NF-X1	up	Gohir.D09G051100	0.240152	undirected
	Gohir.A02G026600				Gohir.D03G031800	HAT22	HD-Zip	up	——	0.230584	undirected
	Gohir.A02G026600				Gohir.A09G125500	BHLH130	bHLH	up	——	0.223834	undirected
	Gohir.A02G026600				Gohir.D13G007900	WRKY54	WRKY	up	——	0.215726	undirected
	Gohir.A02G026600				Gohir.A12G008800	COL13	C2H2	up	——	0.207778	undirected
2	Gohir.A02G026700	GSTU	GST	up	Gohir.D11G202100	WRKY15	WRKY	up	Gohir.A11G196100	0.240891	undirected
3	Gohir.A02G027200	GSTU	GST	up	Gohir.D11G214600	HSP70	HSF	up	——	0.286704	undirected
	Gohir.A02G027200				Gohir.A05G382000	NAC081	NAC	up	——	0.282549	undirected
	Gohir.A02G027200				Gohir.A13G160700	MYB105	MYB	up	Gohir.D13G166000	0.280316	undirected
	Gohir.A02G027200				Gohir.D13G166000	MYB105	MYB	up	Gohir.A13G160700	0.274346	undirected
	Gohir.A02G027200				Gohir.D13G007900	WRKY54	WRKY	up	——	0.271736	undirected
	Gohir.A02G027200				Gohir.A05G063500	WRKY11	WRKY	up	——	0.270671	undirected
	Gohir.A02G027200				Gohir.D09G051100	NFXL1	NF-X1	up	Gohir.A09G049800	0.267944	undirected
	Gohir.A02G027200				Gohir.D03G031800	HAT22	HD-Zip	up	——	0.263803	undirected
	Gohir.A02G027200				Gohir.A06G023600	ZAT10	C2H2	up	Gohir.D06G020700	0.260402	undirected
	Gohir.A02G027200				Gohir.A12G008800	COL13	C2H2	up	——	0.256268	undirected
	Gohir.A02G027200				Gohir.A02G148600	HAT22	HD-Zip	up	——	0.254938	undirected
	Gohir.A02G027200				Gohir.D05G248900	NAC017	NAC	up	——	0.250675	undirected
	Gohir.A02G027200				Gohir.D03G123800	SCL14	GRAS	up	Gohir.A03G043600	0.248613	undirected
	Gohir.A02G027200				Gohir.A09G123000	SAP11	C2H2	up	——	0.242838	undirected
	Gohir.A02G027200				Gohir.A09G049800	NFXL1	NF-X1	up	Gohir.D09G051100	0.240512	undirected
	Gohir.A02G027200				Gohir.D09G137600	HSFA3	HSF	up	——	0.222209	undirected
4	Gohir.A04G097100	GSTU16	GST	up	Gohir.A05G063500	WRKY11	WRKY	up	——	0.269819	undirected
	Gohir.A04G097100				Gohir.A13G160700	MYB105	MYB	up	Gohir.D13G166000	0.26069	undirected
	Gohir.A04G097100				Gohir.D13G166000	MYB105	MYB	up	Gohir.A13G160700	0.255838	undirected
	Gohir.A04G097100				Gohir.D09G051100	NFXL1	NF-X1	up	Gohir.A09G049800	0.247602	undirected
	Gohir.A04G097100				Gohir.D09G137600	HSFA3	HSF	up	——	0.247242	undirected
	Gohir.A04G097100				Gohir.A05G382000	NAC081	NAC	up	——	0.23768	undirected
5	Gohir.A06G069200	GGT3	GGT	down	Gohir.A09G003800	HSPC2	HSF	down	——	0.210721	undirected
	Gohir.A06G069200				Gohir.D07G048100	ERF2	ERF	up	——	0.208652	undirected
6	Gohir.A07G225800	G6PDH	G6PDH	up	Gohir.A11G051900	C2H2	C2H2	up	——	0.22169	undirected
	Gohir.A07G225800				Gohir.D02G067300	NAC017	NAC	up	——	0.215877	undirected
	Gohir.A07G225800				Gohir.D10G039400	WRKY28	WRKY	up	Gohir.A10G038400	0.215088	undirected
	Gohir.A07G225800				Gohir.A10G235900	NGA4	B3	up	Gohir.D10G101400	0.206648	undirected
	Gohir.A07G225800				Gohir.A09G206700	HSFA5	HSF	up	Gohir.D09G200300	0.205961	undirected
	Gohir.A07G225800				Gohir.D10G101400	NGA4	B3	up	Gohir.A10G235900	0.203858	undirected
	Gohir.A07G225800				Gohir.A12G170500	SOG1	NAC	up	——	0.202121	undirected
7	Gohir.A08G052200	PGDC3	PGDC	up	Gohir.D08G140800	WRKY23	WRKY	up	——	0.278722	undirected
	Gohir.A08G052200				Gohir.A11G240500	NAC100	NAC	up	——	0.276803	undirected
	Gohir.A08G052200				Gohir.D03G129500	ZAT12	C2H2	up	——	0.275014	undirected
	Gohir.A08G052200				Gohir.A07G148600	MYB14	MYB	up	Gohir.D07G155016	0.272426	undirected
	Gohir.A08G052200				Gohir.D02G044700	ERF1B	ERF	up	——	0.267615	undirected
	Gohir.A08G052200				Gohir.A05G172000	WRKY6	WRKY	up	Gohir.D05G175100	0.267517	undirected
	Gohir.A08G052200				Gohir.D05G175100	WRKY6	WRKY	up	Gohir.A05G172000	0.267374	undirected
	Gohir.A08G052200				Gohir.D13G069800	TEM1	RAV	up	Gohir.A13G053300	0.26665	undirected
	Gohir.A08G052200				Gohir.D07G088100	WRKY6	WRKY	up	——	0.263495	undirected
	Gohir.A08G052200				Gohir.D07G155016	MYB14	MYB	up	Gohir.A07G148600	0.263204	undirected
	Gohir.A08G052200				Gohir.D05G089000	C3H	C3H	up	Gohir.A05G087900	0.263128	undirected
	Gohir.A08G052200				Gohir.A07G002000	WRKY11	WRKY	up	Gohir.D07G000300	0.259109	undirected
	Gohir.A08G052200				Gohir.D07G237200	WRKY75	WRKY	up	Gohir.A07G230000	0.257423	undirected
	Gohir.A08G052200				Gohir.A05G087900	C3H	C3H	up	Gohir.D05G089000	0.254693	undirected
	Gohir.A08G052200				Gohir.A07G230000	WRKY75	WRKY	up	Gohir.D07G237200	0.253661	undirected
	Gohir.A08G052200				Gohir.A05G119500	WRKY40	WRKY	up	——	0.24855	undirected
	Gohir.A08G052200				Gohir.A13G046200	ZAT10	C2H2	up	Gohir.D13G045300	0.24058	undirected
	Gohir.A08G052200				Gohir.D06G020700	ZAT10	C2H2	up	Gohir.A06G023600	0.240029	undirected
	Gohir.A08G052200				Gohir.A11G125500	IDD12	C2H2	up	——	0.239781	undirected
	Gohir.A08G052200				Gohir.A13G053300	TEM1	RAV	up	Gohir.D13G069800	0.239759	undirected
	Gohir.A08G052200				Gohir.D07G000300	WRKY11	WRKY	up	Gohir.A07G002000	0.239515	undirected
	Gohir.A08G052200				Gohir.A03G043600	SCL14	GRAS	up	Gohir.D03G123800	0.239231	undirected
	Gohir.A08G052200				Gohir.A05G376800	HSFA4B	HSF	up	——	0.239074	undirected
	Gohir.A08G052200				Gohir.A09G157200	HSP70	HSF	——	Gohir.D09G152500	0.238115	undirected
	Gohir.A08G052200				Gohir.D02G173700	NAC083	NAC	up	——	0.236231	undirected
	Gohir.A08G052200				Gohir.D04G039100	HSFA4B	HSF	up	——	0.234923	undirected
	Gohir.A08G052200				Gohir.A13G163100	NAC047	NAC	up	Gohir.D13G170100	0.230545	undirected
	Gohir.A08G052200				Gohir.D13G045300	ZAT10	C2H2	up	Gohir.A13G046200	0.230216	undirected
	Gohir.A08G052200				Gohir.D08G154200	WRKY22	WRKY	up	Gohir.A08G132900	0.227785	undirected
	Gohir.A08G052200				Gohir.D09G191300	ERF1A	ERF	up	Gohir.A09G196700	0.225229	undirected
	Gohir.A08G052200				Gohir.A12G214300	ERF1A	ERF	up	Gohir.D12G216900	0.225013	undirected
	Gohir.A08G052200				Gohir.D10G090700	C3H	C3H	up	Gohir.A10G097500	0.223807	undirected
	Gohir.A08G052200				Gohir.D07G023500	RAX3	MYB	up	——	0.223009	undirected
	Gohir.A08G052200				Gohir.A02G018600	HSFA5	HSF	up	——	0.222194	undirected
	Gohir.A08G052200				Gohir.D10G011400	WRKY6	WRKY	up	Gohir.A10G012000	0.218114	undirected
	Gohir.A08G052200				Gohir.A01G072800	CIGR1	GRAS	up	Gohir.D01G059400	0.217005	undirected
	Gohir.A08G052200				Gohir.D13G170100	NAM	NAC	up	Gohir.A13G163100	0.216902	undirected
	Gohir.A08G052200				Gohir.A08G189900	ERF1B	ERF	up	——	0.214875	undirected
	Gohir.A08G052200				Gohir.A04G022900	CIGR1	GRAS	up	——	0.212566	undirected
	Gohir.A08G052200				Gohir.D06G115000	ERF112	ERF	up	——	0.21148	undirected
	Gohir.A08G052200				Gohir.D12G216900	ERF1A	ERF	up	Gohir.A12G214300	0.210649	undirected
	Gohir.A08G052200				Gohir.A03G025100	WRKY24	WRKY	up	Gohir.D03G143400	0.206155	undirected
	Gohir.A08G052200				Gohir.D09G152500	HSP70	HSF	up	Gohir.A09G157200	0.205962	undirected
	Gohir.A08G052200				Gohir.A09G196700	ERF1A	ERF	up	Gohir.D09G191300	0.203197	undirected
	Gohir.A08G052200				Gohir.A10G135800	BHLH128	bHLH	up	——	0.202278	undirected
8	Gohir.A09G160500	GSTL3	GST	——	Gohir.D10G011400	WRKY6	WRKY	up	Gohir.A10G012000	0.305064	undirected
	Gohir.A09G160500				Gohir.A05G119500	WRKY40	WRKY	up	——	0.300886	undirected
	Gohir.A09G160500				Gohir.D07G155016	MYB14	MYB	up	Gohir.A07G148600	0.286592	undirected
	Gohir.A09G160500				Gohir.A13G053300	TEM1	RAV	up	Gohir.D13G069800	0.276908	undirected
	Gohir.A09G160500				Gohir.A11G125500	IDD12	C2H2	up	——	0.275208	undirected
	Gohir.A09G160500				Gohir.A13G046200	ZAT10	C2H2	up	Gohir.D13G045300	0.264294	undirected
	Gohir.A09G160500				Gohir.D13G069800	TEM1	RAV	up	Gohir.A13G053300	0.263099	undirected
	Gohir.A09G160500				Gohir.D13G045300	ZAT10	C2H2	up	Gohir.A13G046200	0.2627	undirected
	Gohir.A09G160500				Gohir.A08G189900	ERF1B	ERF	up	——	0.262409	undirected
	Gohir.A09G160500				Gohir.A05G172000	WRKY6	WRKY	up	Gohir.D05G175100	0.26018	undirected
	Gohir.A09G160500				Gohir.D07G088100	WRKY6	WRKY	up	——	0.254036	undirected
	Gohir.A09G160500				Gohir.D05G175100	WRKY6	WRKY	up	Gohir.A05G172000	0.24822	undirected
	Gohir.A09G160500				Gohir.A05G209000	ZAT10	C2H2	up	Gohir.D05G212200	0.237466	undirected
	Gohir.A09G160500				Gohir.D07G237200	WRKY75	WRKY	up	Gohir.A07G230000	0.234813	undirected
	Gohir.A09G160500				Gohir.D07G000300	WRKY11	WRKY	up	Gohir.A07G002000	0.234534	undirected
	Gohir.A09G160500				Gohir.A07G002000	WRKY11	WRKY	up	Gohir.D07G000300	0.232301	undirected
	Gohir.A09G160500				Gohir.D08G154200	WRKY22	WRKY	up	Gohir.A08G132900	0.232059	undirected
	Gohir.A09G160500				Gohir.D01G108400	ZAT10	C2H2	up	——	0.231158	undirected
	Gohir.A09G160500				Gohir.A13G163100	NAC047	NAC	up	Gohir.D13G170100	0.228887	undirected
	Gohir.A09G160500				Gohir.A07G230000	WRKY75	WRKY	up	Gohir.D07G237200	0.227216	undirected
	Gohir.A09G160500				Gohir.D02G044700	ERF1B	ERF	up	——	0.222059	undirected
	Gohir.A09G160500				Gohir.D03G129500	ZAT12	C2H2	up	——	0.221932	undirected
	Gohir.A09G160500				Gohir.A13G146800	ERF4	ERF	up	——	0.214637	undirected
	Gohir.A09G160500				Gohir.D08G140800	WRKY23	WRKY	up	——	0.213665	undirected
	Gohir.A09G160500				Gohir.D10G090700	C3H	C3H	up	Gohir.A10G097500	0.211513	undirected
	Gohir.A09G160500				Gohir.D05G212200	ZAT10	C2H2	up	Gohir.A05G209000	0.210281	undirected
	Gohir.A09G160500				Gohir.A10G012000	WRKY6	WRKY	up	Gohir.D10G011400	0.206518	undirected
	Gohir.A09G160500				Gohir.A03G025100	WRKY24	WRKY	up	Gohir.D03G143400	0.201257	undirected
9	Gohir.A09G161200	GSTU8	GST	up	Gohir.D03G022800	HSF24	HSF	up	——	0.237355	undirected
	Gohir.A09G161200				Gohir.A11G196100	WRKY15	WRKY	up	Gohir.D11G202100	0.236352	undirected
	Gohir.A09G161200				Gohir.D10G039400	WRKY28	WRKY	up	Gohir.A10G038400	0.229843	undirected
	Gohir.A09G161200				Gohir.A02G158000	HSF24	HSF	up	——	0.226436	undirected
10	Gohir.A09G161400	GSTU8	GST	up	Gohir.A11G240500	NAC100	NAC	up	——	0.262587	undirected
	Gohir.A09G161400				Gohir.D02G044700	ERF1B	ERF	up	——	0.234762	undirected
	Gohir.A09G161400				Gohir.A05G376800	HSFA4B	HSF	up	——	0.233967	undirected
	Gohir.A09G161400				Gohir.A02G018600	HSFA5	HSF	up	——	0.229324	undirected
	Gohir.A09G161400				Gohir.D12G216900	ERF1A	ERF	up	Gohir.A12G214300	0.225698	undirected
	Gohir.A09G161400				Gohir.D09G191300	ERF1A	ERF	up	Gohir.A09G196700	0.223216	undirected
	Gohir.A09G161400				Gohir.D06G138500	WRKY65	WRKY	up	——	0.218977	undirected
	Gohir.A09G161400				Gohir.D13G069800	TEM1	RAV	up	Gohir.A13G053300	0.211396	undirected
	Gohir.A09G161400				Gohir.A07G230000	WRKY75	WRKY	up	Gohir.D07G237200	0.209834	undirected
	Gohir.A09G161400				Gohir.D04G039100	HSFA4B	HSF	up	——	0.209419	undirected
	Gohir.A09G161400				Gohir.A03G043600	SCL14	GRAS	up	Gohir.D03G123800	0.205716	undirected
	Gohir.A09G161400				Gohir.A09G196700	ERF1A	ERF	up	Gohir.D09G191300	0.204339	undirected
	Gohir.A09G161400				Gohir.D09G152500	HSP70	HSF	up	Gohir.A09G157200	0.203156	undirected
	Gohir.A09G161400				Gohir.D07G237200	WRKY75	WRKY	up	Gohir.A07G230000	0.202261	undirected
11	Gohir.A09G168600	GPX2	GPX	up	Gohir.A11G240500	NAC100	NAC	up	——	0.266438	undirected
	Gohir.A09G168600				Gohir.D02G044700	ERF1B	ERF	up	——	0.236776	undirected
	Gohir.A09G168600				Gohir.A05G376800	HSFA4B	HSF	up	——	0.223995	undirected
	Gohir.A09G168600				Gohir.D13G069800	TEM1	RAV	up	Gohir.A13G053300	0.223309	undirected
	Gohir.A09G168600				Gohir.A02G018600	HSFA5	HSF	up	——	0.220547	undirected
	Gohir.A09G168600				Gohir.D07G237200	WRKY75	WRKY	up	Gohir.A07G230000	0.204251	undirected
12	Gohir.D02G034300	GSTU	GST	up	Gohir.D13G045300	ZAT10	C2H2	up	Gohir.A13G046200	0.31758	undirected
	Gohir.D02G034300				Gohir.D13G069800	TEM1	RAV	up	Gohir.A13G053300	0.316984	undirected
	Gohir.D02G034300				Gohir.A13G046200	ZAT10	C2H2	up	Gohir.D13G045300	0.310003	undirected
	Gohir.D02G034300				Gohir.D07G155016	MYB14	MYB	up	Gohir.A07G148600	0.308394	undirected
	Gohir.D02G034300				Gohir.A05G119500	WRKY40	WRKY	up	——	0.300215	undirected
	Gohir.D02G034300				Gohir.A13G163100	NAC047	NAC	up	Gohir.D13G170100	0.296459	undirected
	Gohir.D02G034300				Gohir.D02G044700	ERF1B	ERF	up	——	0.295131	undirected
	Gohir.D02G034300				Gohir.D05G175100	WRKY6	WRKY	up	Gohir.A05G172000	0.292038	undirected
	Gohir.D02G034300				Gohir.D07G237200	WRKY75	WRKY	up	Gohir.A07G230000	0.28511	undirected
	Gohir.D02G034300				Gohir.D10G011400	WRKY6	WRKY	up	Gohir.A10G012000	0.28454	undirected
	Gohir.D02G034300				Gohir.A13G053300	TEM1	RAV	up	Gohir.D13G069800	0.280828	undirected
	Gohir.D02G034300				Gohir.A08G189900	ERF1B	ERF	up	——	0.279699	undirected
	Gohir.D02G034300				Gohir.A07G148600	MYB14	MYB	up	Gohir.D07G155016	0.279115	undirected
	Gohir.D02G034300				Gohir.A05G209000	ZAT10	C2H2	up	Gohir.D05G212200	0.278018	undirected
	Gohir.D02G034300				Gohir.D02G205000	ZAT10	C2H2	up	——	0.276929	undirected
	Gohir.D02G034300				Gohir.D08G154200	WRKY22	WRKY	up	Gohir.A08G132900	0.274401	undirected
	Gohir.D02G034300				Gohir.A05G172000	WRKY6	WRKY	up	Gohir.D05G175100	0.273997	undirected
	Gohir.D02G034300				Gohir.A07G230000	WRKY75	WRKY	up	Gohir.D07G237200	0.273464	undirected
	Gohir.D02G034300				Gohir.A11G125500	IDD12	C2H2	up	——	0.272221	undirected
	Gohir.D02G034300				Gohir.D07G088100	WRKY6	WRKY	up	——	0.272146	undirected
	Gohir.D02G034300				Gohir.D05G212200	ZAT10	C2H2	up	Gohir.A05G209000	0.271802	undirected
	Gohir.D02G034300				Gohir.A13G146800	ERF4	ERF	up	——	0.267801	undirected
	Gohir.D02G034300				Gohir.D10G090700	C3H	C3H	up	Gohir.A10G097500	0.265373	undirected
	Gohir.D02G034300				Gohir.D13G170100	NAM	NAC	up	Gohir.A13G163100	0.265099	undirected
	Gohir.D02G034300				Gohir.A08G132900	WRKY22	WRKY	up	Gohir.D08G154200	0.263137	undirected
	Gohir.D02G034300				Gohir.D03G129500	ZAT12	C2H2	up	——	0.260385	undirected
	Gohir.D02G034300				Gohir.D08G140800	WRKY23	WRKY	up	——	0.257289	undirected
	Gohir.D02G034300				Gohir.A02G081300	ZAT10	C2H2	up	——	0.256271	undirected
	Gohir.D02G034300				Gohir.A10G012000	WRKY6	WRKY	up	Gohir.D10G011400	0.254335	undirected
	Gohir.D02G034300				Gohir.A07G002000	WRKY11	WRKY	up	Gohir.D07G000300	0.252794	undirected
	Gohir.D02G034300				Gohir.D07G023500	RAX3	MYB	up	——	0.249816	undirected
	Gohir.D02G034300				Gohir.A05G376800	HSFA4B	HSF	up	——	0.24968	undirected
	Gohir.D02G034300				Gohir.D07G000300	WRKY11	WRKY	up	Gohir.A07G002000	0.243439	undirected
	Gohir.D02G034300				Gohir.D01G059400	CIGR1	GRAS	up	Gohir.A01G072800	0.241824	undirected
	Gohir.D02G034300				Gohir.D04G039100	HSFA4B	HSF	up	——	0.240482	undirected
	Gohir.D02G034300				Gohir.D06G115000	ERF112	ERF	up	——	0.240264	undirected
	Gohir.D02G034300				Gohir.D03G143400	WRKY24	WRKY	up	Gohir.A03G025100	0.239913	undirected
	Gohir.D02G034300				Gohir.A08G205200	BHLH149	bHLH	up	Gohir.D08G222300	0.238212	undirected
	Gohir.D02G034300				Gohir.A03G025100	WRKY24	WRKY	up	Gohir.D03G143400	0.236265	undirected
	Gohir.D02G034300				Gohir.A12G214300	ERF1A	ERF	up	Gohir.D12G216900	0.235664	undirected
	Gohir.D02G034300				Gohir.D01G108400	ZAT10	C2H2	up	——	0.235284	undirected
	Gohir.D02G034300				Gohir.A10G097500	C3H	C3H	up	Gohir.D10G090700	0.233541	undirected
	Gohir.D02G034300				Gohir.D05G089000	C3H	C3H	up	Gohir.A05G087900	0.232779	undirected
	Gohir.D02G034300				Gohir.A11G240500	NAC100	NAC	up	——	0.231362	undirected
	Gohir.D02G034300				Gohir.D09G191300	ERF1A	ERF	up	Gohir.A09G196700	0.230907	undirected
	Gohir.D02G034300				Gohir.A01G072800	CIGR1	GRAS	up	Gohir.D01G059400	0.230675	undirected
	Gohir.D02G034300				Gohir.A03G060000	ERF105	ERF	up	——	0.224492	undirected
	Gohir.D02G034300				Gohir.A04G022900	CIGR1	GRAS	up	——	0.22434	undirected
	Gohir.D02G034300				Gohir.A12G164000	NAC029	NAC	up	——	0.21995	undirected
	Gohir.D02G034300				Gohir.D08G222300	BHLH149	bHLH	up	Gohir.A08G205200	0.218736	undirected
	Gohir.D02G034300				Gohir.A10G135800	BHLH128	bHLH	up	——	0.213596	undirected
	Gohir.D02G034300				Gohir.A09G196700	ERF1A	ERF	up	Gohir.D09G191300	0.20539	undirected
	Gohir.D02G034300				Gohir.D06G020700	ZAT10	C2H2	up	Gohir.A06G023600	0.203044	undirected
13	Gohir.D02G035100	GSTU	GST	up	Gohir.D02G067300	NAC017	NAC	up	——	0.201754	undirected
14	Gohir.D04G136900	GSTU17	GST	up	Gohir.A13G160700	MYB105	MYB	up	Gohir.D13G166000	0.22379	undirected
	Gohir.D04G136900				Gohir.D13G166000	MYB105	MYB	up	Gohir.A13G160700	0.201988	undirected
15	Gohir.D07G209000	GSTU	GST	up	Gohir.D02G067300	NAC017	NAC	up	——	0.263645	undirected
	Gohir.D07G209000				Gohir.A11G051900	C2H2	C2H2	up	——	0.229633	undirected
	Gohir.D07G209000				Gohir.D10G039400	WRKY28	WRKY	up	Gohir.A10G038400	0.217695	undirected
	Gohir.D07G209000				Gohir.A08G027000	BHLH130	bHLH	up	——	0.212067	undirected
	Gohir.D07G209000				Gohir.A12G170500	SOG1	NAC	up	——	0.201586	undirected
16	Gohir.D07G233000	G6PDH	G6PDH	up	Gohir.A11G051900	C2H2	C2H2	up	——	0.229011	undirected
	Gohir.D07G233000				Gohir.D10G039400	WRKY28	WRKY	up	Gohir.A10G038400	0.226053	undirected
	Gohir.D07G233000				Gohir.D02G067300	NAC017	NAC	up	——	0.216984	undirected
	Gohir.D07G233000				Gohir.A09G206700	HSFA5	HSF	up	Gohir.D09G200300	0.216159	undirected
	Gohir.D07G233000				Gohir.D09G200300	HSFA5	HSF	up	Gohir.A09G206700	0.208891	undirected
	Gohir.D07G233000				Gohir.D10G101400	NGA4	B3	up	Gohir.A10G235900	0.207231	undirected
	Gohir.D07G233000				Gohir.D03G022800	HSF24	HSF	up	——	0.206258	undirected
	Gohir.D07G233000				Gohir.A10G235900	NGA4	B3	up	Gohir.D10G101400	0.202911	undirected
17	Gohir.D08G061800	PGDC3	PGDC	up	Gohir.D03G022800	HSF24	HSF	up	——	0.252791	undirected
	Gohir.D08G061800				Gohir.A02G158000	HSF24	HSF	up	——	0.246829	undirected
	Gohir.D08G061800				Gohir.D10G039400	WRKY28	WRKY	up	Gohir.A10G038400	0.236125	undirected
	Gohir.D08G061800				Gohir.A09G206700	HSFA5	HSF	up	Gohir.D09G200300	0.235378	undirected
	Gohir.D08G061800				Gohir.A11G196100	WRKY15	WRKY	up	Gohir.D11G202100	0.232781	undirected
	Gohir.D08G061800				Gohir.D09G200300	HSFA5	HSF	up	Gohir.A09G206700	0.22858	undirected
	Gohir.D08G061800				Gohir.A11G051900	C2H2	C2H2	up	——	0.223006	undirected
	Gohir.D08G061800				Gohir.A10G038400	WRKY28	WRKY	up	Gohir.D10G039400	0.222949	undirected
	Gohir.D08G061800				Gohir.D10G180300	WRKY48	WRKY	up	——	0.206651	undirected
	Gohir.D08G061800				Gohir.D10G101400	NGA4	B3	up	Gohir.A10G235900	0.206185	undirected
	Gohir.D08G061800				Gohir.D07G103600	SCL14	GRAS	up	——	0.203878	undirected
	Gohir.D08G061800				Gohir.D10G035600	WRKY65	WRKY	up	——	0.202132	undirected
18	Gohir.D09G156100	GSTL3	GST	up	Gohir.D13G069800	TEM1	RAV	up	Gohir.A13G053300	0.265812	undirected
	Gohir.D09G156100				Gohir.D07G155016	MYB14	MYB	up	Gohir.A07G148600	0.262909	undirected
	Gohir.D09G156100				Gohir.A05G119500	WRKY40	WRKY	up	——	0.261095	undirected
	Gohir.D09G156100				Gohir.A05G172000	WRKY6	WRKY	up	Gohir.D05G175100	0.259824	undirected
	Gohir.D09G156100				Gohir.D10G011400	WRKY6	WRKY	up	Gohir.A10G012000	0.25125	undirected
	Gohir.D09G156100				Gohir.D07G088100	WRKY6	WRKY	up	——	0.247616	undirected
	Gohir.D09G156100				Gohir.D13G045300	ZAT10	C2H2	up	Gohir.A13G046200	0.243521	undirected
	Gohir.D09G156100				Gohir.D02G044700	ERF1B	ERF	up	——	0.240731	undirected
	Gohir.D09G156100				Gohir.A13G053300	TEM1	RAV	up	Gohir.D13G069800	0.239322	undirected
	Gohir.D09G156100				Gohir.D03G129500	ZAT12	C2H2	up	——	0.237524	undirected
	Gohir.D09G156100				Gohir.D05G175100	WRKY6	WRKY	up	Gohir.A05G172000	0.237123	undirected
	Gohir.D09G156100				Gohir.A13G046200	ZAT10	C2H2	up	Gohir.D13G045300	0.236007	undirected
	Gohir.D09G156100				Gohir.A13G146800	ERF4	ERF	up	——	0.23576	undirected
	Gohir.D09G156100				Gohir.D07G237200	WRKY75	WRKY	up	Gohir.A07G230000	0.235068	undirected
	Gohir.D09G156100				Gohir.D02G205000	ZAT10	C2H2	up	——	0.234855	undirected
	Gohir.D09G156100				Gohir.A11G125500	IDD12	C2H2	up	——	0.232176	undirected
	Gohir.D09G156100				Gohir.D01G108400	ZAT10	C2H2	up	——	0.230118	undirected
	Gohir.D09G156100				Gohir.A07G230000	WRKY75	WRKY	up	Gohir.D07G237200	0.227775	undirected
	Gohir.D09G156100				Gohir.A02G081300	ZAT10	C2H2	up	——	0.227098	undirected
	Gohir.D09G156100				Gohir.A08G189900	ERF1B	ERF	up	——	0.226094	undirected
	Gohir.D09G156100				Gohir.A05G209000	ZAT10	C2H2	up	Gohir.D05G212200	0.225665	undirected
	Gohir.D09G156100				Gohir.A07G002000	WRKY11	WRKY	up	Gohir.D07G000300	0.223777	undirected
	Gohir.D09G156100				Gohir.D10G090700	C3H	C3H	up	Gohir.A10G097500	0.222056	undirected
	Gohir.D09G156100				Gohir.A08G132900	WRKY22	WRKY	up	Gohir.D08G154200	0.221522	undirected
	Gohir.D09G156100				Gohir.D05G212200	ZAT10	C2H2	up	Gohir.A05G209000	0.220887	undirected
	Gohir.D09G156100				Gohir.D08G140800	WRKY23	WRKY	up	——	0.219756	undirected
	Gohir.D09G156100				Gohir.D07G000300	WRKY11	WRKY	up	Gohir.A07G002000	0.217353	undirected
	Gohir.D09G156100				Gohir.A10G097500	C3H	C3H	up	Gohir.D10G090700	0.211242	undirected
	Gohir.D09G156100				Gohir.A13G163100	NAC047	NAC	up	Gohir.D13G170100	0.211164	undirected
	Gohir.D09G156100				Gohir.A10G012000	WRKY6	WRKY	up	Gohir.D10G011400	0.209369	undirected
	Gohir.D09G156100				Gohir.D08G154200	WRKY22	WRKY	up	Gohir.A08G132900	0.208954	undirected
	Gohir.D09G156100				Gohir.D13G170100	NAM	NAC	up	Gohir.A13G163100	0.20211	undirected
19	Gohir.D09G157000	GSTU8	GST	up	Gohir.A13G160700	MYB105	MYB	up	Gohir.D13G166000	0.307461	undirected
	Gohir.D09G157000				Gohir.A05G382000	NAC081	NAC	up	——	0.299546	undirected
	Gohir.D09G157000				Gohir.D13G166000	MYB105	MYB	up	Gohir.A13G160700	0.29855	undirected
	Gohir.D09G157000				Gohir.A05G063500	WRKY11	WRKY	up	——	0.295623	undirected
	Gohir.D09G157000				Gohir.D03G031800	HAT22	HD-Zip	up	——	0.294962	undirected
	Gohir.D09G157000				Gohir.D09G051100	NFXL1	NF-X1	up	Gohir.A09G049800	0.293138	undirected
	Gohir.D09G157000				Gohir.A02G148600	HAT22	HD-Zip	up	——	0.283523	undirected
	Gohir.D09G157000				Gohir.A12G008800	COL13	C2H2	up	——	0.280592	undirected
	Gohir.D09G157000				Gohir.D11G214600	HSP70	HSF	up	——	0.276287	undirected
	Gohir.D09G157000				Gohir.A06G023600	ZAT10	C2H2	up	Gohir.D06G020700	0.271347	undirected
	Gohir.D09G157000				Gohir.A09G049800	NFXL1	NF-X1	up	Gohir.D09G051100	0.270473	undirected
	Gohir.D09G157000				Gohir.D09G137600	HSFA3	HSF	up	——	0.269719	undirected
	Gohir.D09G157000				Gohir.D05G248900	NAC017	NAC	up	——	0.266429	undirected
	Gohir.D09G157000				Gohir.D13G007900	WRKY54	WRKY	up	——	0.263535	undirected
	Gohir.D09G157000				Gohir.A09G123000	SAP11	C2H2	up	——	0.254653	undirected
	Gohir.D09G157000				Gohir.D03G123800	SCL14	GRAS	up	Gohir.A03G043600	0.225121	undirected
20	Gohir.D13G131100	IDH	IDH	——	Gohir.A11G109200	WRKY65	WRKY	——	——	0.202139	undirected
21	Gohir.D13G158600	GSTU	GST	up	Gohir.D02G067300	NAC017	NAC	up	——	0.259349	undirected
	Gohir.D13G158600				Gohir.A11G051900	C2H2	C2H2	up	——	0.230882	undirected
	Gohir.D13G158600				Gohir.D10G039400	WRKY28	WRKY	up	Gohir.A10G038400	0.217416	undirected
