# Supplementary material for: Evolution of Duplicated Glutathione Metabolic Pathway in Gossypium hirsutum and Its Response to UV‐B Stress
Source: Ecol Evol. 2024 Nov 19;14(11):e70537. doi: 10.1002/ece3.70537 (PMC11575938; doi:10.1002/ece3.70537)
Supplement: Supplementary file 6 — Table S6 Assembly information in leaves transcriptomes of Gossypium hirsutum under UV‐B stress. [file ECE3-14-e70537-s007.xlsx]

## Sheet: Sheet1
Table S6. Assembly information in leaves transcriptomes of G. hirsutum under UV-B stress
No.	Sample	Raw reads	Clean reads	Clean ratio (%)	Q30 %	Unique map	Total_map	GC content (%)
1	CK1	45074828	44561338	98.86	94.04	41444322 (93.01%)	43561344 (97.76%)	44.21
2	CK2	43759594	43191890	98.7	94.42	40208941 (93.09%)	42218662 (97.75%)	44.21
3	CK3	43900150	43238434	98.49	93.42	40514582 (93.7%)	42229733 (97.67%)	43.11
4	UV-B1	42365110	41808102	98.69	94.26	37098305 (88.73%)	39454692 (94.37%)	44.04
5	UV-B2	40221856	39695104	98.69	94.29	34867537 (87.84%)	37358448 (94.11%)	44.01
6	UV-B3	44639400	44070094	98.72	93.96	39993478 (90.75%)	42193644 (95.74%)	43.58
