# Supplementary material for: Evolution of Duplicated Glutathione Metabolic Pathway in Gossypium hirsutum and Its Response to UV‐B Stress
Source: Ecol Evol. 2024 Nov 19;14(11):e70537. doi: 10.1002/ece3.70537 (PMC11575938; doi:10.1002/ece3.70537)
Supplement: Supplementary file 7 — Table S7 Differentially expressed genes (DEGs) in the glutathione (GSH) metabolic pathway of Gossypium hirsutum under UV‐B stress. [file ECE3-14-e70537-s006.xlsx]

## Sheet: Sheet1
Table S7. DEGs in the GSH metabolic pathway of G. hirsutum under UV-B stress
No.	Gene ID	Differentially expressed under UV-B stress	Gene name	Gene family	Co-expressed regulatory gene ID	Gene expression level under UV-B stress	Gene expression level under control condition	Differentially expressed under UV-B stress	Homoeologous gene	Gene name	Gene family	Weight	Direction
1	Gohir.A02G026600	up	GSTU7	GST	Gohir.A05G063500	2950.51	42.1049	up	——	WRKY11	WRKY	0.331661	undirected
					Gohir.A05G382000	5509.99	4.642	up	——	NAC081	NAC	0.328599	undirected
					Gohir.D13G166000	2219.89	28.8464	up	Gohir.A13G160700	MYB105	MYB	0.282581	undirected
					Gohir.A13G160700	908.019	9.22984	up	Gohir.D13G166000	MYB105	MYB	0.275163	undirected
					Gohir.D09G137600	2430.55	55.0225	up	——	HSFA3	HSF	0.272765	undirected
					Gohir.D11G214600	1754.31	421.003	up	——	HSP70	HSF	0.256955	undirected
					Gohir.D09G051100	2603.16	177.771	up	Gohir.A09G049800	NFXL1	NF-X1	0.253789	undirected
					Gohir.A09G049800	2300.35	213.497	up	Gohir.D09G051100	NFXL1	NF-X1	0.240152	undirected
					Gohir.D03G031800	1170.41	27.1283	up	——	HAT22	HD-Zip	0.230584	undirected
					Gohir.A09G125500	1416.52	93.1858	up	——	BHLH130	bHLH	0.223834	undirected
					Gohir.D13G007900	868.706	155.214	up	——	WRKY54	WRKY	0.215726	undirected
					Gohir.A12G008800	793.312	68.1406	up	——	COL13	C2H2	0.207778	undirected
2	Gohir.A02G026700	up	GSTU	GST	Gohir.D11G202100	2708.36	76.708	up	Gohir.A11G196100	WRKY15	WRKY	0.240891	undirected
3	Gohir.A02G027200	up	GSTU	GST	Gohir.D11G214600	1754.31	421.003	up	——	HSP70	HSF	0.286704	undirected
					Gohir.A05G382000	5509.99	4.642	up	——	NAC081	NAC	0.282549	undirected
					Gohir.A13G160700	908.019	9.22984	up	Gohir.D13G166000	MYB105	MYB	0.280316	undirected
					Gohir.D13G166000	2219.89	28.8464	up	Gohir.A13G160700	MYB105	MYB	0.274346	undirected
					Gohir.D13G007900	868.706	155.214	up	——	WRKY54	WRKY	0.271736	undirected
					Gohir.A05G063500	2950.51	42.1049	up	——	WRKY11	WRKY	0.270671	undirected
					Gohir.D09G051100	2603.16	177.771	up	Gohir.A09G049800	NFXL1	NF-X1	0.267944	undirected
					Gohir.D03G031800	1170.41	27.1283	up	——	HAT22	HD-Zip	0.263803	undirected
					Gohir.A06G023600	506.621	7.06552	up	Gohir.D06G020700	ZAT10	C2H2	0.260402	undirected
					Gohir.A12G008800	793.312	68.1406	up	——	COL13	C2H2	0.256268	undirected
					Gohir.A02G148600	1076.31	35.6447	up	——	HAT22	HD-Zip	0.254938	undirected
					Gohir.D05G248900	2142.58	252.908	up	——	NAC017	NAC	0.250675	undirected
					Gohir.D03G123800	538.35	30.3116	up	Gohir.A03G043600	SCL14	GRAS	0.248613	undirected
					Gohir.A09G123000	476.123	86.4703	up	——	SAP11	C2H2	0.242838	undirected
					Gohir.A09G049800	2300.35	213.497	up	Gohir.D09G051100	NFXL1	NF-X1	0.240512	undirected
					Gohir.D09G137600	2430.55	55.0225	up	——	HSFA3	HSF	0.222209	undirected
4	Gohir.A04G097100	up	GSTU16	GST	Gohir.A05G063500	2950.51	42.1049	up	——	WRKY11	WRKY	0.269819	undirected
					Gohir.A13G160700	908.019	9.22984	up	Gohir.D13G166000	MYB105	MYB	0.26069	undirected
					Gohir.D13G166000	2219.89	28.8464	up	Gohir.A13G160700	MYB105	MYB	0.255838	undirected
					Gohir.D09G051100	2603.16	177.771	up	Gohir.A09G049800	NFXL1	NF-X1	0.247602	undirected
					Gohir.D09G137600	2430.55	55.0225	up	——	HSFA3	HSF	0.247242	undirected
					Gohir.A05G382000	5509.99	4.642	up	——	NAC081	NAC	0.23768	undirected
5	Gohir.A06G069200	down	GGT3	GGT	Gohir.A09G003800	51.4316	1050.31	down	——	HSPC2	HSF	0.210721	undirected
					Gohir.D07G048100	595.198	91.6057	up	——	ERF2	ERF	0.208652	undirected
6	Gohir.A07G225800	up	G6PDH	G6PDH	Gohir.A11G051900	672.287	31.8635	up	——	C2H2	C2H2	0.22169	undirected
					Gohir.D02G067300	2495.77	295.719	up	——	NAC017	NAC	0.215877	undirected
					Gohir.D10G039400	538.219	3.39296	up	Gohir.A10G038400	WRKY28	WRKY	0.215088	undirected
					Gohir.A10G235900	2731.75	123.287	up	Gohir.D10G101400	NGA4	B3	0.206648	undirected
					Gohir.A09G206700	463.4	57.3193	up	Gohir.D09G200300	HSFA5	HSF	0.205961	undirected
					Gohir.D10G101400	1793.45	79.2576	up	Gohir.A10G235900	NGA4	B3	0.203858	undirected
					Gohir.A12G170500	847.198	159.489	up	——	SOG1	NAC	0.202121	undirected
7	Gohir.A08G052200	up	PGDC3	PGDC	Gohir.D08G140800	401.779	5.67578	up	——	WRKY23	WRKY	0.278722	undirected
					Gohir.A11G240500	806.782	13.8237	up	——	NAC100	NAC	0.276803	undirected
					Gohir.D03G129500	485.913	5.36603	up	——	ZAT12	C2H2	0.275014	undirected
					Gohir.A07G148600	386.674	0	up	Gohir.D07G155016	MYB14	MYB	0.272426	undirected
					Gohir.D02G044700	692.607	5.92994	up	——	ERF1B	ERF	0.267615	undirected
					Gohir.A05G172000	1308.54	18.6268	up	Gohir.D05G175100	WRKY6	WRKY	0.267517	undirected
					Gohir.D05G175100	864.287	11.1242	up	Gohir.A05G172000	WRKY6	WRKY	0.267374	undirected
					Gohir.D13G069800	2368.92	24.2721	up	Gohir.A13G053300	TEM1	RAV	0.26665	undirected
					Gohir.D07G088100	284.384	4.72392	up	——	WRKY6	WRKY	0.263495	undirected
					Gohir.D07G155016	629.712	0.306473	up	Gohir.A07G148600	MYB14	MYB	0.263204	undirected
					Gohir.D05G089000	4196.04	499.082	up	Gohir.A05G087900	C3H	C3H	0.263128	undirected
					Gohir.A07G002000	1706.68	137.348	up	Gohir.D07G000300	WRKY11	WRKY	0.259109	undirected
					Gohir.D07G237200	1351.93	27.1011	up	Gohir.A07G230000	WRKY75	WRKY	0.257423	undirected
					Gohir.A05G087900	2336.09	396.524	up	Gohir.D05G089000	C3H	C3H	0.254693	undirected
					Gohir.A07G230000	1358.09	24.4146	up	Gohir.D07G237200	WRKY75	WRKY	0.253661	undirected
					Gohir.A05G119500	526.302	11.802	up	——	WRKY40	WRKY	0.24855	undirected
					Gohir.A13G046200	2087.59	16.0685	up	Gohir.D13G045300	ZAT10	C2H2	0.24058	undirected
					Gohir.D06G020700	543.968	16.1296	up	Gohir.A06G023600	ZAT10	C2H2	0.240029	undirected
					Gohir.A11G125500	184.175	25.2137	up	——	IDD12	C2H2	0.239781	undirected
					Gohir.A13G053300	867.202	12.7024	up	Gohir.D13G069800	TEM1	RAV	0.239759	undirected
					Gohir.D07G000300	1376.11	146.588	up	Gohir.A07G002000	WRKY11	WRKY	0.239515	undirected
					Gohir.A03G043600	631.862	18.7467	up	Gohir.D03G123800	SCL14	GRAS	0.239231	undirected
					Gohir.A05G376800	1333.77	64.5292	up	——	HSFA4B	HSF	0.239074	undirected
					Gohir.D02G173700	8308.28	151.267	up	——	NAC083	NAC	0.236231	undirected
					Gohir.D04G039100	855.611	35.812	up	——	HSFA4B	HSF	0.234923	undirected
					Gohir.A13G163100	978.296	5.62903	up	Gohir.D13G170100	NAC047	NAC	0.230545	undirected
					Gohir.D13G045300	2113.73	6.84007	up	Gohir.A13G046200	ZAT10	C2H2	0.230216	undirected
					Gohir.D08G154200	189.754	12.6066	up	Gohir.A08G132900	WRKY22	WRKY	0.227785	undirected
					Gohir.D09G191300	3288.97	23.7461	up	Gohir.A09G196700	ERF1A	ERF	0.225229	undirected
					Gohir.A12G214300	1046.11	4.19573	up	Gohir.D12G216900	ERF1A	ERF	0.225013	undirected
					Gohir.D10G090700	1013.83	120.534	up	Gohir.A10G097500	C3H	C3H	0.223807	undirected
					Gohir.D07G023500	352.657	21.8499	up	——	RAX3	MYB	0.223009	undirected
					Gohir.A02G018600	867.405	151.842	up	——	HSFA5	HSF	0.222194	undirected
					Gohir.D10G011400	4022.03	154.583	up	Gohir.A10G012000	WRKY6	WRKY	0.218114	undirected
					Gohir.A01G072800	535.792	19.2161	up	Gohir.D01G059400	CIGR1	GRAS	0.217005	undirected
					Gohir.D13G170100	761.962	25.8465	up	Gohir.A13G163100	NAM	NAC	0.216902	undirected
					Gohir.A08G189900	1215.32	2.65964	up	——	ERF1B	ERF	0.214875	undirected
					Gohir.A04G022900	3122.67	75.4988	up	——	CIGR1	GRAS	0.212566	undirected
					Gohir.D06G115000	451.341	0	up	——	ERF112	ERF	0.21148	undirected
					Gohir.D12G216900	684.48	3.60221	up	Gohir.A12G214300	ERF1A	ERF	0.210649	undirected
					Gohir.A03G025100	7213.12	198.354	up	Gohir.D03G143400	WRKY24	WRKY	0.206155	undirected
					Gohir.D09G152500	1288.76	203.933	up	——	HSP70	HSF	0.205962	undirected
					Gohir.A09G196700	2543.19	21.3971	up	Gohir.D09G191300	ERF1A	ERF	0.203197	undirected
					Gohir.A10G135800	892.638	164.349	up	——	BHLH128	bHLH	0.202278	undirected
8	Gohir.A09G161200	up	GSTU8	GST	Gohir.D03G022800	1628.01	68.23	up	——	HSF24	HSF	0.237355	undirected
					Gohir.A11G196100	2206.91	185.044	up	Gohir.D11G202100	WRKY15	WRKY	0.236352	undirected
					Gohir.D10G039400	538.219	3.39296	up	Gohir.A10G038400	WRKY28	WRKY	0.229843	undirected
					Gohir.A02G158000	1636.58	92.1784	up	——	HSF24	HSF	0.226436	undirected
9	Gohir.A09G161400	up	GSTU8	GST	Gohir.A11G240500	806.782	13.8237	up	——	NAC100	NAC	0.262587	undirected
					Gohir.D02G044700	692.607	5.92994	up	——	ERF1B	ERF	0.234762	undirected
					Gohir.A05G376800	1333.77	64.5292	up	——	HSFA4B	HSF	0.233967	undirected
					Gohir.A02G018600	867.405	151.842	up	——	HSFA5	HSF	0.229324	undirected
					Gohir.D12G216900	684.48	3.60221	up	Gohir.A12G214300	ERF1A	ERF	0.225698	undirected
					Gohir.D09G191300	3288.97	23.7461	up	Gohir.A09G196700	ERF1A	ERF	0.223216	undirected
					Gohir.D06G138500	743.75	21.067	up	——	WRKY65	WRKY	0.218977	undirected
					Gohir.D13G069800	2368.92	24.2721	up	Gohir.A13G053300	TEM1	RAV	0.211396	undirected
					Gohir.A07G230000	1358.09	24.4146	up	Gohir.D07G237200	WRKY75	WRKY	0.209834	undirected
					Gohir.D04G039100	855.611	35.812	up	——	HSFA4B	HSF	0.209419	undirected
					Gohir.A03G043600	631.862	18.7467	up	Gohir.D03G123800	SCL14	GRAS	0.205716	undirected
					Gohir.A09G196700	2543.19	21.3971	up	Gohir.D09G191300	ERF1A	ERF	0.204339	undirected
					Gohir.D09G152500	1288.76	203.933	up	——	HSP70	HSF	0.203156	undirected
					Gohir.D07G237200	1351.93	27.1011	up	Gohir.A07G230000	WRKY75	WRKY	0.202261	undirected
10	Gohir.A09G168600	up	GPX2	GPX	Gohir.A11G240500	806.782	13.8237	up	——	NAC100	NAC	0.266438	undirected
					Gohir.D02G044700	692.607	5.92994	up	——	ERF1B	ERF	0.236776	undirected
					Gohir.A05G376800	1333.77	64.5292	up	——	HSFA4B	HSF	0.223995	undirected
					Gohir.D13G069800	2368.92	24.2721	up	Gohir.A13G053300	TEM1	RAV	0.223309	undirected
					Gohir.A02G018600	867.405	151.842	up	——	HSFA5	HSF	0.220547	undirected
					Gohir.D07G237200	1351.93	27.1011	up	Gohir.A07G230000	WRKY75	WRKY	0.204251	undirected
11	Gohir.D02G034300	up	GSTU	GST	Gohir.D13G045300	2113.73	6.84007	up	Gohir.A13G046200	ZAT10	C2H2	0.31758	undirected
					Gohir.D13G069800	2368.92	24.2721	up	Gohir.A13G053300	TEM1	RAV	0.316984	undirected
					Gohir.A13G046200	2087.59	16.0685	up	Gohir.D13G045300	ZAT10	C2H2	0.310003	undirected
					Gohir.D07G155016	629.712	0.306473	up	Gohir.A07G148600	MYB14	MYB	0.308394	undirected
					Gohir.A05G119500	526.302	11.802	up	——	WRKY40	WRKY	0.300215	undirected
					Gohir.A13G163100	978.296	5.62903	up	Gohir.D13G170100	NAC047	NAC	0.296459	undirected
					Gohir.D02G044700	692.607	5.92994	up	——	ERF1B	ERF	0.295131	undirected
					Gohir.D05G175100	864.287	11.1242	up	Gohir.A05G172000	WRKY6	WRKY	0.292038	undirected
					Gohir.D07G237200	1351.93	27.1011	up	Gohir.A07G230000	WRKY75	WRKY	0.28511	undirected
					Gohir.D10G011400	4022.03	154.583	up	Gohir.A10G012000	WRKY6	WRKY	0.28454	undirected
					Gohir.A13G053300	867.202	12.7024	up	Gohir.D13G069800	TEM1	RAV	0.280828	undirected
					Gohir.A08G189900	1215.32	2.65964	up	——	ERF1B	ERF	0.279699	undirected
					Gohir.A07G148600	386.674	0	up	Gohir.D07G155016	MYB14	MYB	0.279115	undirected
					Gohir.A05G209000	2121.19	17.2102	up	Gohir.D05G212200	ZAT10	C2H2	0.278018	undirected
					Gohir.D02G205000	827.863	8.54468	up	——	ZAT10	C2H2	0.276929	undirected
					Gohir.D08G154200	189.754	12.6066	up	Gohir.A08G132900	WRKY22	WRKY	0.274401	undirected
					Gohir.A05G172000	1308.54	18.6268	up	Gohir.D05G175100	WRKY6	WRKY	0.273997	undirected
					Gohir.A07G230000	1358.09	24.4146	up	Gohir.D07G237200	WRKY75	WRKY	0.273464	undirected
					Gohir.A11G125500	184.175	25.2137	up	——	IDD12	C2H2	0.272221	undirected
					Gohir.D07G088100	284.384	4.72392	up	——	WRKY6	WRKY	0.272146	undirected
					Gohir.D05G212200	2522.38	22.916	up	Gohir.A05G209000	ZAT10	C2H2	0.271802	undirected
					Gohir.A13G146800	508.937	0.560632	up	——	ERF4	ERF	0.267801	undirected
					Gohir.D10G090700	1013.83	120.534	up	Gohir.A10G097500	C3H	C3H	0.265373	undirected
					Gohir.D13G170100	761.962	25.8465	up	Gohir.A13G163100	NAM	NAC	0.265099	undirected
					Gohir.A08G132900	425.579	25.5253	up	Gohir.D08G154200	WRKY22	WRKY	0.263137	undirected
					Gohir.D03G129500	485.913	5.36603	up	——	ZAT12	C2H2	0.260385	undirected
					Gohir.D08G140800	401.779	5.67578	up	——	WRKY23	WRKY	0.257289	undirected
					Gohir.A02G081300	945.145	14.1704	up	——	ZAT10	C2H2	0.256271	undirected
					Gohir.A10G012000	3219.64	141.054	up	Gohir.D10G011400	WRKY6	WRKY	0.254335	undirected
					Gohir.A07G002000	1706.68	137.348	up	Gohir.D07G000300	WRKY11	WRKY	0.252794	undirected
					Gohir.D07G023500	352.657	21.8499	up	——	RAX3	MYB	0.249816	undirected
					Gohir.A05G376800	1333.77	64.5292	up	——	HSFA4B	HSF	0.24968	undirected
					Gohir.D07G000300	1376.11	146.588	up	Gohir.A07G002000	WRKY11	WRKY	0.243439	undirected
					Gohir.D01G059400	351.721	19.7129	up	Gohir.A01G072800	CIGR1	GRAS	0.241824	undirected
					Gohir.D04G039100	855.611	35.812	up	——	HSFA4B	HSF	0.240482	undirected
					Gohir.D06G115000	451.341	0	up	——	ERF112	ERF	0.240264	undirected
					Gohir.D03G143400	7188.44	241.362	up	Gohir.A03G025100	WRKY24	WRKY	0.239913	undirected
					Gohir.A08G205200	816.8	24.1007	up	Gohir.D08G222300	BHLH149	bHLH	0.238212	undirected
					Gohir.A03G025100	7213.12	198.354	up	Gohir.D03G143400	WRKY24	WRKY	0.236265	undirected
					Gohir.A12G214300	1046.11	4.19573	up	Gohir.D12G216900	ERF1A	ERF	0.235664	undirected
					Gohir.D01G108400	692.501	4.14526	up	——	ZAT10	C2H2	0.235284	undirected
					Gohir.A10G097500	689.252	160.433	up	Gohir.D10G090700	C3H	C3H	0.233541	undirected
					Gohir.D05G089000	4196.04	499.082	up	Gohir.A05G087900	C3H	C3H	0.232779	undirected
					Gohir.A11G240500	806.782	13.8237	up	——	NAC100	NAC	0.231362	undirected
					Gohir.D09G191300	3288.97	23.7461	up	Gohir.A09G196700	ERF1A	ERF	0.230907	undirected
					Gohir.A01G072800	535.792	19.2161	up	Gohir.D01G059400	CIGR1	GRAS	0.230675	undirected
					Gohir.A03G060000	1174.24	36.6527	up	——	ERF105	ERF	0.224492	undirected
					Gohir.A04G022900	3122.67	75.4988	up	——	CIGR1	GRAS	0.22434	undirected
					Gohir.A12G164000	815.416	1.32867	up	——	NAC029	NAC	0.21995	undirected
					Gohir.D08G222300	377.575	13.5265	up	Gohir.A08G205200	BHLH149	bHLH	0.218736	undirected
					Gohir.A10G135800	892.638	164.349	up	——	BHLH128	bHLH	0.213596	undirected
					Gohir.A09G196700	2543.19	21.3971	up	Gohir.D09G191300	ERF1A	ERF	0.20539	undirected
					Gohir.D06G020700	543.968	16.1296	up	Gohir.A06G023600	ZAT10	C2H2	0.203044	undirected
12	Gohir.D02G035100	up	GSTU	GST	Gohir.D02G067300	2495.77	295.719	up	——	NAC017	NAC	0.201754	undirected
13	Gohir.D04G136900	up	GSTU17	GST	Gohir.A13G160700	908.019	9.22984	up	Gohir.D13G166000	MYB105	MYB	0.22379	undirected
					Gohir.D13G166000	2219.89	28.8464	up	Gohir.A13G160700	MYB105	MYB	0.201988	undirected
14	Gohir.D07G209000	up	GSTU	GST	Gohir.D02G067300	2495.77	295.719	up	——	NAC017	NAC	0.263645	undirected
					Gohir.A11G051900	672.287	31.8635	up	——	C2H2	C2H2	0.229633	undirected
					Gohir.D10G039400	538.219	3.39296	up	Gohir.A10G038400	WRKY28	WRKY	0.217695	undirected
					Gohir.A08G027000	1047.35	179.045	up	——	BHLH130	bHLH	0.212067	undirected
					Gohir.A12G170500	847.198	159.489	up	——	SOG1	NAC	0.201586	undirected
15	Gohir.D07G233000	up	G6PDH	G6PDH	Gohir.A11G051900	672.287	31.8635	up	——	C2H2	C2H2	0.229011	undirected
					Gohir.D10G039400	538.219	3.39296	up	Gohir.A10G038400	WRKY28	WRKY	0.226053	undirected
					Gohir.D02G067300	2495.77	295.719	up	——	NAC017	NAC	0.216984	undirected
					Gohir.A09G206700	463.4	57.3193	up	Gohir.D09G200300	HSFA5	HSF	0.216159	undirected
					Gohir.D09G200300	437.085	52.1963	up	Gohir.A09G206700	HSFA5	HSF	0.208891	undirected
					Gohir.D10G101400	1793.45	79.2576	up	Gohir.A10G235900	NGA4	B3	0.207231	undirected
					Gohir.D03G022800	1628.01	68.23	up	——	HSF24	HSF	0.206258	undirected
					Gohir.A10G235900	2731.75	123.287	up	Gohir.D10G101400	NGA4	B3	0.202911	undirected
16	Gohir.D08G061800	up	PGDC3	PGDC	Gohir.D03G022800	1628.01	68.23	up	——	HSF24	HSF	0.252791	undirected
					Gohir.A02G158000	1636.58	92.1784	up	——	HSF24	HSF	0.246829	undirected
					Gohir.D10G039400	538.219	3.39296	up	Gohir.A10G038400	WRKY28	WRKY	0.236125	undirected
					Gohir.A09G206700	463.4	57.3193	up	Gohir.D09G200300	HSFA5	HSF	0.235378	undirected
					Gohir.A11G196100	2206.91	185.044	up	Gohir.D11G202100	WRKY15	WRKY	0.232781	undirected
					Gohir.D09G200300	437.085	52.1963	up	Gohir.A09G206700	HSFA5	HSF	0.22858	undirected
					Gohir.A11G051900	672.287	31.8635	up	——	C2H2	C2H2	0.223006	undirected
					Gohir.A10G038400	450.804	6.97574	up	Gohir.D10G039400	WRKY28	WRKY	0.222949	undirected
					Gohir.D10G180300	271.488	28.3274	up	——	WRKY48	WRKY	0.206651	undirected
					Gohir.D10G101400	1793.45	79.2576	up	Gohir.A10G235900	NGA4	B3	0.206185	undirected
					Gohir.D07G103600	443.066	113.084	up	——	SCL14	GRAS	0.203878	undirected
					Gohir.D10G035600	507.394	157.91	up	——	WRKY65	WRKY	0.202132	undirected
17	Gohir.D09G156100	up	GSTL3	GST	Gohir.D13G069800	2368.92	24.2721	up	Gohir.A13G053300	TEM1	RAV	0.265812	undirected
					Gohir.D07G155016	629.712	0.306473	up	Gohir.A07G148600	MYB14	MYB	0.262909	undirected
					Gohir.A05G119500	526.302	11.802	up	——	WRKY40	WRKY	0.261095	undirected
					Gohir.A05G172000	1308.54	18.6268	up	Gohir.D05G175100	WRKY6	WRKY	0.259824	undirected
					Gohir.D10G011400	4022.03	154.583	up	Gohir.A10G012000	WRKY6	WRKY	0.25125	undirected
					Gohir.D07G088100	284.384	4.72392	up	——	WRKY6	WRKY	0.247616	undirected
					Gohir.D13G045300	2113.73	6.84007	up	Gohir.A13G046200	ZAT10	C2H2	0.243521	undirected
					Gohir.D02G044700	692.607	5.92994	up	——	ERF1B	ERF	0.240731	undirected
					Gohir.A13G053300	867.202	12.7024	up	Gohir.D13G069800	TEM1	RAV	0.239322	undirected
					Gohir.D03G129500	485.913	5.36603	up	——	ZAT12	C2H2	0.237524	undirected
					Gohir.D05G175100	864.287	11.1242	up	Gohir.A05G172000	WRKY6	WRKY	0.237123	undirected
					Gohir.A13G046200	2087.59	16.0685	up	Gohir.D13G045300	ZAT10	C2H2	0.236007	undirected
					Gohir.A13G146800	508.937	0.560632	up	——	ERF4	ERF	0.23576	undirected
					Gohir.D07G237200	1351.93	27.1011	up	Gohir.A07G230000	WRKY75	WRKY	0.235068	undirected
					Gohir.D02G205000	827.863	8.54468	up	——	ZAT10	C2H2	0.234855	undirected
					Gohir.A11G125500	184.175	25.2137	up	——	IDD12	C2H2	0.232176	undirected
					Gohir.D01G108400	692.501	4.14526	up	——	ZAT10	C2H2	0.230118	undirected
					Gohir.A07G230000	1358.09	24.4146	up	Gohir.D07G237200	WRKY75	WRKY	0.227775	undirected
					Gohir.A02G081300	945.145	14.1704	up	——	ZAT10	C2H2	0.227098	undirected
					Gohir.A08G189900	1215.32	2.65964	up	——	ERF1B	ERF	0.226094	undirected
					Gohir.A05G209000	2121.19	17.2102	up	Gohir.D05G212200	ZAT10	C2H2	0.225665	undirected
					Gohir.A07G002000	1706.68	137.348	up	Gohir.D07G000300	WRKY11	WRKY	0.223777	undirected
					Gohir.D10G090700	1013.83	120.534	up	Gohir.A10G097500	C3H	C3H	0.222056	undirected
					Gohir.A08G132900	425.579	25.5253	up	Gohir.D08G154200	WRKY22	WRKY	0.221522	undirected
					Gohir.D05G212200	2522.38	22.916	up	Gohir.A05G209000	ZAT10	C2H2	0.220887	undirected
					Gohir.D08G140800	401.779	5.67578	up	——	WRKY23	WRKY	0.219756	undirected
					Gohir.D07G000300	1376.11	146.588	up	Gohir.A07G002000	WRKY11	WRKY	0.217353	undirected
					Gohir.A10G097500	689.252	160.433	up	Gohir.D10G090700	C3H	C3H	0.211242	undirected
					Gohir.A13G163100	978.296	5.62903	up	Gohir.D13G170100	NAC047	NAC	0.211164	undirected
					Gohir.A10G012000	3219.64	141.054	up	Gohir.D10G011400	WRKY6	WRKY	0.209369	undirected
					Gohir.D08G154200	189.754	12.6066	up	Gohir.A08G132900	WRKY22	WRKY	0.208954	undirected
					Gohir.D13G170100	761.962	25.8465	up	Gohir.A13G163100	NAM	NAC	0.20211	undirected
18	Gohir.D09G157000	up	GSTU8	GST	Gohir.A13G160700	908.019	9.22984	up	Gohir.D13G166000	MYB105	MYB	0.307461	undirected
					Gohir.A05G382000	5509.99	4.642	up	——	NAC081	NAC	0.299546	undirected
					Gohir.D13G166000	2219.89	28.8464	up	Gohir.A13G160700	MYB105	MYB	0.29855	undirected
					Gohir.A05G063500	2950.51	42.1049	up	——	WRKY11	WRKY	0.295623	undirected
					Gohir.D03G031800	1170.41	27.1283	up	——	HAT22	HD-Zip	0.294962	undirected
					Gohir.D09G051100	2603.16	177.771	up	Gohir.A09G049800	NFXL1	NF-X1	0.293138	undirected
					Gohir.A02G148600	1076.31	35.6447	up	——	HAT22	HD-Zip	0.283523	undirected
					Gohir.A12G008800	793.312	68.1406	up	——	COL13	C2H2	0.280592	undirected
					Gohir.D11G214600	1754.31	421.003	up	——	HSP70	HSF	0.276287	undirected
					Gohir.A06G023600	506.621	7.06552	up	Gohir.D06G020700	ZAT10	C2H2	0.271347	undirected
					Gohir.A09G049800	2300.35	213.497	up	Gohir.D09G051100	NFXL1	NF-X1	0.270473	undirected
					Gohir.D09G137600	2430.55	55.0225	up	——	HSFA3	HSF	0.269719	undirected
					Gohir.D05G248900	2142.58	252.908	up	——	NAC017	NAC	0.266429	undirected
					Gohir.D13G007900	868.706	155.214	up	——	WRKY54	WRKY	0.263535	undirected
					Gohir.A09G123000	476.123	86.4703	up	——	SAP11	C2H2	0.254653	undirected
					Gohir.D03G123800	538.35	30.3116	up	Gohir.A03G043600	SCL14	GRAS	0.225121	undirected
19	Gohir.D13G158600	up	GSTU	GST	Gohir.D02G067300	2495.77	295.719	up	——	NAC017	NAC	0.259349	undirected
					Gohir.A11G051900	672.287	31.8635	up	——	C2H2	C2H2	0.230882	undirected
					Gohir.D10G039400	538.219	3.39296	up	Gohir.A10G038400	WRKY28	WRKY	0.217416	undirected
