# Supplementary material for: Evolution of Duplicated Glutathione Metabolic Pathway in Gossypium hirsutum and Its Response to UV‐B Stress
Source: Ecol Evol. 2024 Nov 19;14(11):e70537. doi: 10.1002/ece3.70537 (PMC11575938; doi:10.1002/ece3.70537)
Supplement: Supplementary file 8 — Table S8 Homoeologous gene pairs involved in the GSH metabolic pathway of Gossypium hirsutum under UV‐B stress. [file ECE3-14-e70537-s002.xlsx]

## Sheet: Sheet1
Table S8. Homoeologous gene pairs involved in the GSH metabolic pathway of G. hirsutum under UV-B stress
No.	A-homoeolog ID	UV-B 1	UV-B 2	UV-B 3	CK 1	CK 2	CK 3	Gene expression under UV-B stress	Gene expression under CK	Expression change	P_value	Padj	D-homoeolog ID	UV-B 1	UV-B 2	UV-B 3	CK 1	CK 2	CK 3	Gene expression under UV-B stress	Gene expression under CK	Expression change	P_value	Padj	Gene type	Gene name	Gene family	P_value of At/Dt under UV-B stress ( T-test )	P_value of At/Dt under CK ( T-test )	UVr=UV(At/Dt)	CKr=CK(At/Dt)	LOG2(UVr)	LOG2(CKr)	UVr/CKr	pattern
1	Gohir.A01G022700	502.425	925.479	281.646	180.477	142.51	142.7	569.85	155.229	up	5.06101e-05	0.000259036	Gohir.D01G020700	556.017	680.575	385.307	171.63	149.865	235.973	540.633	185.823	up	1.98958e-05	0.000111344	structural gene	G6PDH	G6PDH	0.894768	0.34751	1	1	0	0	1	no bias
2	Gohir.A07G225800	2151.49	3312.65	1597.95	412.267	432.127	256.7	2354.03	367.031	up	4.10856e-12	6.55424e-11	Gohir.D07G233000	2327.9	3633.6	1622.4	372.455	387.995	219.231	2527.97	326.561	up	3.66238e-13	6.6839e-12	structural gene	G6PDH	G6PDH	0.833653	0.628279	1	1	0	0	1	no bias
3	Gohir.A09G033500	432.085	995.084	335.432	58.3897	81.8284	43.8463	587.534	61.3548	up	4.24158e-11	5.93995e-10	Gohir.D09G033700	539.269	1188.43	467.454	252.137	203.192	66.168	731.717	173.832	up	0.000185444	0.000833401	structural gene	G6PDH	G6PDH	0.664086	0.118507	1	1	0	0	1	no bias
4	Gohir.A11G149300	749.171	568.435	1023.9	1095.25	1070.2	1041.95	780.502	1069.13	——	0.150738	0.25331	Gohir.D11G156300	587.279	516.876	800.93	1186.37	1191.57	1192.62	635.028	1190.19	——	0.165467	0.579335	structural gene	G6PDH	G6PDH	0.408122	0.00145662	1	0.898291	0	-0.154745	1.11323	lost bias
5	Gohir.A11G274800	27.9125	23.2014	73.3453	130.05	148.946	125.161	41.4864	134.719	down	0.00111593	0.00409687	Gohir.D11G285000	46.893	38.669	142.779	237.097	288.698	235.175	76.1136	253.657	down	0.0010959	0.00403497	structural gene	G6PDH	G6PDH	0.402837	0.00330273	1	0.531107	0	-0.912925	1.88286	lost bias
6	Gohir.A09G192401	512.473	625.15	591.652	595.398	478.098	421.721	576.425	498.406	——	0.461854	0.589232	Gohir.D09G186600	878.685	1006.68	765.725	766.143	709.792	704.729	883.698	726.888	——	0.276002	0.40218	structural gene	GSH1	GCL	0.0164021	0.0140465	0.652287	0.685671	-0.616421	-0.544413	0.951313	Dt bias
7	Gohir.A06G043400	119.465	282.284	243.506	214.095	271.229	201.693	215.085	229.006	——	0.824675	0.884008	Gohir.D06G044200	227.766	336.421	417.579	178.708	171.932	172.993	327.255	174.544	——	0.080575	0.228272	structural gene	GGCT2	GGCT	0.202764	0.064583	1	1	0	0	0.762183	no bias
8	Gohir.A06G107600	21.2135	54.1367	95.8378	29.1948	43.2127	70.9512	57.0627	47.7863	——	0.689476	0.782403	Gohir.D06G109900	170.824	145.653	221.014	122.972	157.221	220.826	179.164	167.006	——	0.78705	0.856728	structural gene	GGCT2	GGCT	0.0168566	0.0187272	0.318494	0.286135	-1.65066	-1.80523	1.11309	Dt bias
9	Gohir.A07G000700	228.882	286.151	63.5659	38.0418	50.5681	20.7273	192.866	36.4457	up	7.39641e-05	0.00036531	Gohir.D07G001100	141.795	306.774	50.8527	21.2326	46.8904	19.1329	166.474	29.0853	up	0.000181931	0.000819199	structural gene	GGCT2	GGCT	0.805476	0.585555	1	1	0	0	1	no bias
10	Gohir.A06G069200	11.165	27.0683	11.7352	154.821	157.221	70.9512	16.6562	127.664	down	1.67652e-07	1.3935e-06	Gohir.D06G067900	189.805	164.988	184.83	628.131	608.656	331.637	179.874	522.808	down	1.77286e-05	0.000100312	structural gene	GGT3	GGT	5.924e-05	0.016722	0.0925991	0.24419	-3.43286	-2.03393	0.379209	Dt bias
11	Gohir.A11G053200	2.233	3.8669	6.84556	0	5.51652	55.8043	4.31515	20.4403	——	0.120803	0.213171	Gohir.D11G056700	6.699	0	6.84556	0	0	2.39161	4.51485	0.797205	——	0.26642	0.3915	structural gene	GGT1	GGT	0.943137	0.331031	1	1	0	0	1	no bias
12	Gohir.A07G033400	884.268	1063.4	476.255	492.774	425.691	298.155	807.974	405.54	——	0.126385	0.334728	Gohir.D07G037000	1091.94	1041.49	461.586	503.39	479.937	306.127	865.003	429.818	up	0.0164153	0.0416546	structural gene	GPX	GPX	0.841083	0.787975	1	1	0	0	1	no bias
13	Gohir.A08G069600	359.513	350.599	1076.71	379.533	409.142	471.148	595.607	419.941	——	0.297808	0.425467	Gohir.D08G078300	50.2425	58.0036	96.8157	145.974	177.448	220.826	68.3539	181.416	down	0.000656408	0.00257148	structural gene	GPX4	GPX	0.0939212	0.00232952	1	2.3148	0	1.21088	3.76429	lost bias
14	Gohir.A08G074000	49.126	34.8021	42.0513	81.3917	56.0846	71.7484	41.9931	69.7416	——	0.0850731	0.161602	Gohir.D08G083200	12.2815	21.9125	24.4484	76.9682	56.0846	75.7344	19.5475	69.5958	down	0.000244941	0.00107033	structural gene	GPX3	GPX	0.0155748	0.989072	2.14827	1	1.10317	0	2.14827	Get At bias
15	Gohir.A08G182000	579.463	1145.89	540.799	372.455	324.555	314.896	755.385	337.302	up	0.00240601	0.00803986	Gohir.D08G200600	1248.25	2320.14	1061.06	543.201	410.981	334.826	1543.15	429.669	up	3.92171e-06	2.53016e-05	structural gene	GPX	GPX	0.146688	0.219004	1	1	0	0	1	no bias
16	Gohir.A08G185400	329.367	362.2	362.815	268.062	336.508	397.008	351.461	333.859	——	0.802627	0.868101	Gohir.D08G203500	209.902	241.037	223.948	190.209	215.144	288.588	224.962	231.314	——	0.896268	0.933399	structural gene	GPX4	GPX	0.000889919	0.0971701	1.56231	1	0.643681	0	1.08244	Get At bias
17	Gohir.A12G227700	193.154	184.322	81.1688	127.396	123.202	71.7484	152.882	107.449	——	0.278388	0.404931	Gohir.D12G230200	990.335	1241.28	641.527	309.642	267.551	110.014	957.713	229.069	up	6.8478e-06	4.2107e-05	structural gene	GPX6	GPX	0.0105587	0.127229	0.159632	1	-2.64718	0	0.159632	Get Dt bias
18	Gohir.A12G227900	18.9805	10.3117	38.1395	65.4672	64.3594	66.168	22.4773	65.3315	down	0.00738628	0.0211748	Gohir.D12G230400	53.592	37.3801	83.1246	147.744	159.06	147.483	58.0322	151.429	down	0.000880388	0.0033328	structural gene	GPX8	GPX	0.0864149	2.37317e-05	1	0.431434	0	-1.21279	2.31785	Lost bias
19	Gohir.A10G122600	1093.05	1945.05	762.791	311.412	286.859	176.979	1266.97	258.417	up	1.20339e-07	1.02568e-06	Gohir.D10G143400	1244.9	1700.15	769.636	283.101	296.053	161.833	1238.23	246.996	up	1.48326e-08	1.46161e-07	structural gene	GR	GR	0.951383	0.857037	1	1	0	0	1	no bias
20	Gohir.A11G127600	991.452	1000.24	650.328	836.034	734.617	554.854	880.673	708.502	——	0.336444	0.465917	Gohir.D11G133000	722.375	587.77	438.116	742.257	772.313	492.673	582.753	669.081	——	0.55996	0.676441	structural gene	GR	GR	0.102951	0.760702	1	1	0	0	1	no bias
21	Gohir.A11G224810	235.581	345.443	203.411	259.215	234.452	161.833	261.479	218.5	——	0.48426	0.610166	Gohir.D11G232600	267.96	433.093	259.153	285.756	319.039	258.294	320.069	287.696	——	0.653106	0.753656	structural gene	GS2	GS	0.455946	0.112258	1	1	0	0	1	no bias
22	Gohir.A01G218300	24.563	55.4256	11.7352	131.819	95.6197	122.77	30.5746	116.736	up	0.000758289	0.00292373	Gohir.D01G207200	640.871	1063.4	380.417	186.67	152.624	118.784	694.896	152.692	up	6.61686e-07	4.95909e-06	structural gene	GSTL3	GST	0.0290729	0.183926	0.0439989	1	-4.50639	0	0.0439989	Get Dt bias
23	Gohir.A02G026500	943.442	1914.12	578.939	135.358	120.444	101.245	1145.5	119.016	up	2.15872e-12	3.59067e-11	Gohir.D02G034100	68.1065	123.741	33.2499	1.76938	1.83884	1.59441	75.0324	1.73421	up	3.06067e-10	3.8292e-09	structural gene	GSTU7	GST	0.0551886	0.000287676	1	68.6281	0	6.10073	0.0145713	lost bias
24	Gohir.A02G026600	2678.48	4851.68	1886.44	7.96223	7.35536	6.37764	3138.87	7.23174	up	4.19531e-66	6.49345e-63	Gohir.D02G034200	1658	3950.69	2101.59	3.53877	2.75826	1.59441	2570.09	2.63048	up	1.12586e-53	7.17538e-51	structural gene	GSTU7	GST	0.641397	0.00323065	1	2.74921	0	1.45902	0.363741	lost bias
25	Gohir.A02G026700	2828.09	4502.37	1871.77	36.2724	6.43594	27.9022	3067.41	23.5368	up	4.45771e-36	6.67702e-34	Gohir.D02G034600	33.495	41.247	23.4705	5.30815	0	74.14	32.7375	26.4827	up	0.807217	0.871269	structural gene	GSTU	GST	0.0168545	0.91352	93.6972	1	6.54993	0	93.6972	Get At bias
26	Gohir.A02G027000	45.7765	56.7146	16.6249	3.53877	2.75826	0.797205	39.7053	2.36474	up	4.12658e-06	2.65416e-05	Gohir.D02G035000	4.466	5.15587	1.95587	7.96223	7.35536	2.39161	3.85925	5.90307	——	0.591363	0.703203	structural gene	GSTU	GST	0.040489	0.142824	10.2884	1	3.36294	0	10.2884	Get At bias
27	Gohir.A02G027200	1541.89	1776.2	802.886	31.8489	34.938	35.077	1373.66	33.9546	up	6.42319e-41	1.42793e-38	Gohir.D02G035100	311.503	362.2	189.72	43.3499	31.2603	29.4966	287.808	34.7023	up	8.88914e-14	1.74368e-12	structural gene	GSTU	GST	0.021826	0.875543	4.77283	1	2.25484	0	4.77283	Get At bias
28	Gohir.A03G046400	24.563	11.6007	55.7424	149.513	90.1032	34.2798	30.6354	91.2986	——	0.279106	0.649665	Gohir.D03G120800	1.1165	2.57794	11.7352	83.1611	57.004	14.3497	5.14323	51.5049	up	0.000509391	0.00205524	structural gene	GSTU7	GST	0.132312	0.363561	1	1	0	0	1	no bias
29	Gohir.A04G097000	363.979	723.111	220.036	35.3877	34.938	49.4267	435.709	39.9174	up	3.53528e-12	5.71119e-11	Gohir.D04G136800	1359.9	1722.06	914.371	927.157	993.893	880.114	1332.11	933.721	——	0.11503	0.205052	structural gene	GSTU17	GST	0.0319209	1.1522e-05	0.327082	0.0427509	-1.61228	-4.5479	7.65087	Dt bias
30	Gohir.A04G097100	2090.09	3142.5	1176.46	948.39	963.552	870.548	2136.35	927.497	up	0.00233926	0.00784058	Gohir.D04G136900	7623.46	11683.2	4334.22	2002.06	1810.34	1280.31	7880.29	1697.57	up	9.80718e-08	8.49141e-07	structural gene	GSTU16	GST	0.0593611	0.0240925	1	0.546368	0	-0.872056	0.496187	lost bias
31	Gohir.A04G097300	140.679	121.163	133.977	1123.56	1128.13	860.184	131.94	1037.29	down	1.21637e-25	7.91515e-24	Gohir.D04G137100	0	0	1.95587	258.33	285.02	233.581	0.651958	258.977	down	8.63603e-15	1.90953e-13	structural gene	GSTU18	GST	2.19802e-05	0.000975091	202.375	4.00534	7.66088	2.00192	50.5263	At bias
32	Gohir.A07G074300	1.1165	6.44484	0	164.553	81.8284	218.434	2.52045	154.938	down	4.93429e-13	8.87313e-12	Gohir.D07G079000	0	5.15587	0	108.817	92.8614	140.308	1.71862	113.996	down	3.12625e-12	5.09344e-11	structural gene	GSTF12	GST	0.775523	0.385875	1	1	0	0	1	no bias
33	Gohir.A07G078600	270.193	247.482	151.58	453.847	447.758	226.406	223.085	376.004	——	0.0682695	0.135309	Gohir.D07G083700	376.26	331.265	255.242	555.587	573.718	440.057	320.922	523.121	——	0.206329	0.505095	structural gene	DHAR3	GST	0.125742	0.161307	1	1	0	0	1	no bias
34	Gohir.A07G176700	1755.14	1718.19	838.092	10.6163	11.033	3.18882	1437.14	8.27939	up	1.29923e-46	4.56535e-44	Gohir.D07G184000	78.155	24.4904	28.3602	35.3877	30.3409	47.0351	43.6685	37.5879	——	0.721939	0.807236	structural gene	MGST3	GST	0.00972216	0.00621176	32.9102	0.220268	5.04046	-2.18267	149.41	At bias
35	Gohir.A08G037800	79.2715	91.5167	63.5659	112.356	157.221	102.839	78.118	124.139	——	0.0788	0.152104	Gohir.D08G048100	326.018	368.645	158.426	169.861	205.95	196.112	284.363	190.641	——	0.152008	0.254891	structural gene	MGST3	GST	0.0332382	0.0289182	0.274713	0.651164	-1.86401	-0.618906	0.421879	Dt bias
36	Gohir.A08G117500	10.0485	2.57794	11.7352	90.2386	40.4545	28.6994	8.12056	53.1308	down	0.00033752	0.001428	Gohir.D08G138300	11.165	30.9352	15.647	35.3877	13.7913	23.1189	19.2491	24.0993	——	0.632133	0.737018	structural gene	GSTF6	GST	0.167703	0.217818	1	1	0	0	1	no bias
37	Gohir.A08G181700	65.8735	86.3609	98.7716	43.3499	81.8284	58.1959	83.6687	61.1247	——	0.294662	0.42216	Gohir.D08G200300	1290.67	1278.66	1834.61	903.271	925.856	910.408	1467.98	913.178	——	0.139948	0.364341	structural gene	GSTT1	GST	0.00165731	3.28297e-07	0.0569958	0.0669363	-4.133	-3.90107	0.851493	Dt bias
38	Gohir.A08G181800	5.5825	24.4904	18.5808	7.07754	0.91942	1.59441	16.2179	3.19712	——	0.320076	0.726735	Gohir.D08G200400	18.9805	10.3117	23.4705	42.4652	19.3078	33.4826	17.5876	31.7519	——	0.182792	0.294105	structural gene	GSTT1	GST	0.849977	0.0152317	1	0.100691	0	-3.312	9.93139	lost bias
39	Gohir.A09G160500	125.048	406.025	328.587	227.366	165.496	118.784	286.553	170.548	——	0.131809	0.228108	Gohir.D09G156100	1689.26	3752.19	1766.15	569.742	328.233	298.155	2402.53	398.71	up	3.71888e-09	4.00984e-08	structural gene	GSTL3	GST	0.0358703	0.0672811	0.119271	1	-3.06768	0	0.278834	Get Dt bias
40	Gohir.A09G161200	1160.04	2075.24	990.65	14.1551	5.51652	23.9161	1408.64	14.5292	up	1.33187e-36	2.06144e-34	Gohir.D09G156900	6.699	10.3117	0	8.84692	14.7107	16.7413	5.67025	13.433	——	0.25675	0.380793	structural gene	GSTU8	GST	0.0140924	0.859715	248.427	1	7.95668	0	248.427	Get At bias
41	Gohir.A09G161400	6274.73	12937.4	7621.06	55.7356	47.8098	251.119	8944.39	118.222	up	3.53647e-24	2.02372e-22	Gohir.D09G157000	17828.3	29302.1	13397.7	474.195	414.658	896.855	20176	595.236	up	1.03639e-31	1.09727e-29	structural gene	GSTU8	GST	0.0949605	0.0450756	1	0.198613	0	-2.33197	5.03492	lost bias
42	Gohir.A10G068200	482.328	448.561	808.754	401.65	456.032	416.938	579.881	424.874	——	0.186064	0.298174	Gohir.D10G083000	1097.52	1073.71	991.628	573.281	600.381	628.197	1054.29	600.62	——	0.0652011	0.255666	structural gene	GSTZ	GST	0.0164231	0.0014896	0.550022	0.707392	-0.862438	-0.499418	0.777536	Dt bias
43	Gohir.A10G211200	279.125	309.352	257.197	271.6	196.756	227.203	281.892	231.853	——	0.344545	0.474146	Gohir.D10G219500	245.63	242.326	176.029	202.595	212.386	232.784	221.328	215.921	——	0.911766	0.944143	structural gene	DHAR2	GST	0.0903526	0.534658	1	1	0	0	1	no bias
44	Gohir.A11G022100	12.2815	28.3573	36.1837	99.0855	82.7478	22.3217	25.6075	68.0517	——	0.404883	0.883586	Gohir.D11G021800	168.591	136.631	99.7496	73.4294	85.5061	32.6854	134.991	63.8736	——	0.24027	0.572931	structural gene	GSTT1	GST	0.00658528	0.889739	0.189698	1	-2.39822	0	0.189698	Get Dt bias
45	Gohir.A11G022200	290.29	426.648	197.543	44.2346	50.5681	36.6714	304.827	43.8247	up	1.35869e-11	2.04123e-10	Gohir.D11G021900	283.591	345.443	176.029	23.8867	20.2272	26.3078	268.354	23.4739	up	4.90001e-17	1.39525e-15	structural gene	GSTT1	GST	0.682785	0.00975356	1	1.86696	0	0.900687	0.535632	lost bias
46	Gohir.A11G115700	0	0	0	23.8867	0.91942	0	0	8.2687	——	0.356196	0.794565	Gohir.D11G120600	0	0	3.91175	0	0	0	1.30392	0	——	0.44387	1	structural gene	GSTF13	GST	0.373901	0.349612	1	1	0	0	1	no bias
47	Gohir.A11G134900	750.288	693.465	242.528	2.65408	2.75826	19.1329	562.094	8.18175	up	2.51483e-17	7.4649e-16	Gohir.D11G141100	1992.95	2164.18	890.9	1.76938	4.5971	3.18882	1682.68	3.1851	up	9.08317e-49	3.96288e-46	structural gene	GSTU	GST	0.0597009	0.417803	1	1	0	0	1	no bias
48	Gohir.A11G157300	369.561	591.636	513.417	1979.94	1985.03	1683.7	491.538	1882.89	down	6.76245e-11	9.22962e-10	Gohir.D11G164300	1090.82	1258.03	1042.48	3271.59	3013.86	2763.91	1130.44	3016.45	down	8.61465e-09	8.808e-08	structural gene	GSTF9	GST	0.00227326	0.00306644	0.434818	0.624206	-1.20151	-0.679906	0.696594	Dt bias
49	Gohir.A11G195400	209.902	121.163	182.874	4081.08	4703.75	2200.29	171.313	3661.71	down	4.95172e-29	4.28624e-27	Gohir.D11G232100	571.648	208.813	450.829	3108.81	3665.73	2738.4	410.43	3170.98	down	4.80716e-13	8.66128e-12	structural gene	GSTU17	GST	0.0951019	0.572446	1	1	0	0	1	no bias
50	Gohir.A11G200248	108.3	99.2506	333.476	510.467	616.011	457.596	180.342	528.025	down	0.00222962	0.00752081	Gohir.D11G222600	300.338	250.06	663.041	1192.57	1180.54	938.31	404.48	1103.8	down	0.000689973	0.00268807	structural gene	GSTF	GST	0.21182	0.00374336	1	0.478368	0	-1.06381	2.09044	lost bias
51	Gohir.A11G225300	1832.18	2437.44	1137.34	442.346	476.26	332.434	1802.32	417.013	up	1.14089e-08	1.14312e-07	Gohir.D11G236100	1382.23	2180.93	1134.41	240.636	270.309	125.161	1565.86	212.036	up	3.53915e-12	5.71602e-11	structural gene	GSTU	GST	0.655058	0.029768	1	1.96671	0	0.975787	0.508462	lost bias
52	Gohir.A12G010100	941.209	1082.73	539.821	556.471	641.755	972.59	854.588	723.605	——	0.538387	0.657713	Gohir.D12G010200	1065.14	1255.46	580.894	445.885	368.687	376.281	967.163	396.951	down	0.000457423	0.00186958	structural gene	GSTF6	GST	0.685532	0.0648621	1	1	0	0	1	no bias
53	Gohir.A12G045000	2526.64	2754.53	1738.77	1840.16	1522.56	1997	2339.98	1786.57	——	0.198963	0.313581	Gohir.D12G043800	1508.39	1283.81	1395.52	1120.9	1130.89	1114.49	1395.91	1122.09	——	0.179933	0.290506	structural gene	EF1Bγ	GST	0.0398602	0.00891416	1.67631	1.59218	0.745293	0.671	1.05284	At bias
54	Gohir.A12G101900	1157.81	2153.87	1221.44	26.5408	38.6156	21.5245	1511.04	28.8936	up	3.67392e-44	1.04293e-41	Gohir.D12G104900	103.834	132.764	136.911	187.555	208.708	148.28	124.503	181.514	——	0.104489	0.190267	structural gene	GSTZ	GST	0.0125997	0.0011573	12.1366	0.159181	3.60129	-2.65126	76.2438	At bias
55	Gohir.A12G227600	389.658	420.204	717.806	396.342	456.032	609.862	509.223	487.412	——	0.863436	0.910698	Gohir.D12G230100	529.221	550.389	1177.44	820.11	921.259	1067.46	752.349	936.275	——	0.428561	0.558004	structural gene	GSTT1	GST	0.362937	0.00944995	1	0.520586	0	-0.941791	1.92091	lost bias
56	Gohir.A13G020900	77.0385	56.7146	126.154	333.529	277.665	255.106	86.6356	288.766	down	1.46949e-05	8.47097e-05	Gohir.D13G021400	120.582	101.828	101.705	223.827	295.134	295.763	108.039	271.575	down	2.43779e-05	0.000134106	structural gene	GSTL	GST	0.376736	0.63355	1	1	0	0	1	no bias
57	Gohir.A13G088500	16.7475	15.4676	1.95587	0	2.75826	1.59441	11.3903	1.45089	——	0.311953	0.711548	Gohir.D13G101500	21.2135	5.15587	9.77937	3.53877	5.51652	1.59441	12.0496	3.5499	——	0.0888099	0.167167	structural gene	GSTU	GST	0.926575	0.204492	1	1	0	0	1	no bias
58	Gohir.A13G152500	152.96	336.421	132.999	567.088	525.908	329.246	207.46	474.08	down	0.00844676	0.0237479	Gohir.D13G156900	1019.36	1438.49	804.842	1288.11	1168.58	970.198	1087.56	1142.3	——	0.827743	0.886082	structural gene	GSTU	GST	0.0110975	0.0048297	0.190757	0.415024	-2.3902	-1.26873	0.459628	Dt bias
59	Gohir.A13G154000	1232.62	3097.39	879.165	0	0	0	1736.39	0	up	5.24054e-25	3.1988e-23	Gohir.D13G158600	6011.23	12900	3664.33	7.96223	0.91942	5.58043	7525.19	4.82069	up	5.38856e-60	5.30748e-57	structural gene	GSTU	GST	0.112577	0.0801828	1	1	0	0	1	no bias
60	Gohir.A04G125400	671.016	868.765	367.704	337.068	353.977	323.665	635.828	338.237	——	0.168318	0.425505	Gohir.D04G170300	968.005	1303.15	577.961	406.074	456.032	332.434	949.704	398.18	up	0.000917909	0.00345596	structural gene	IDH1	IDH	0.286158	0.180089	1	1	0	0	1	no bias
61	Gohir.A09G028100	275.775	311.93	192.654	130.05	117.686	166.616	260.12	138.117	——	0.0936178	0.259291	Gohir.D09G027500	170.824	159.832	150.602	238.867	204.111	256.7	160.42	233.226	——	0.0659628	0.131713	structural gene	IDH	IDH	0.0495343	0.0111372	1.6215	0.592203	0.697326	-0.755837	2.73808	At bias
62	Gohir.A09G148800	1310.77	1419.15	709.004	564.434	577.396	464.77	1146.31	535.533	up	0.00198325	0.00678857	Gohir.D09G144600	1287.32	1562.23	669.887	618.4	683.129	505.428	1173.15	602.319	——	0.123016	0.327071	structural gene	IDH5	IDH	0.941579	0.348492	1	1	0	0	1	no bias
63	Gohir.A10G103000	11.165	18.0456	40.0954	39.8111	39.5351	117.189	23.102	65.5118	——	0.313635	0.714507	Gohir.D10G087200	36.8445	37.3801	44.9851	77.8529	79.0701	119.581	39.7366	92.1679	down	0.00390015	0.0122168	structural gene	IDH	IDH	0.141995	0.413696	1	1	0	0	1	no bias
64	Gohir.A11G169500	1680.33	1889.63	1040.52	870.537	1035.27	982.156	1536.83	962.653	——	0.373668	0.827409	Gohir.D11G175700	2545.62	3127.04	2096.7	901.501	1232.94	980.562	2589.78	1038.34	up	8.50857e-06	5.14001e-05	structural gene	IDH1	IDH	0.0551381	0.53317	1	1	0	0	1	no bias
65	Gohir.A12G058000	609.609	599.37	289.469	435.269	446.838	259.889	499.483	380.665	——	0.342621	0.472031	Gohir.D12G057800	724.608	736.001	308.05	565.318	581.993	306.924	589.553	484.745	——	0.526649	0.647303	structural gene	IDH1	IDH	0.635144	0.388332	1	1	0	0	1	no bias
66	Gohir.A13G127400	266.843	265.527	198.521	421.113	374.204	231.987	243.631	342.435	——	0.168109	0.275577	Gohir.D13G131100	396.357	265.527	337.388	533.469	526.828	342.798	333.091	467.698	——	0.145551	0.246428	structural gene	IDH	IDH	0.112063	0.212278	1	1	0	0	1	no bias
67	Gohir.A06G097600	506.891	473.051	713.894	983.778	999.409	1036.37	564.612	1006.52	——	0.387827	0.521583	Gohir.D06G098300	691.113	666.397	925.128	1191.68	1001.25	982.953	760.879	1058.63	——	0.0911576	0.17075	structural gene	LAP2	LAP	0.15355	0.489392	1	1	0	0	1	no bias
68	Gohir.A07G027000	154.077	342.866	137.889	46.8887	68.0371	68.5596	211.611	61.1618	up	0.000154037	0.00070577	Gohir.D07G031000	0	1.28897	0.977937	0.884692	0	3.18882	0.755635	1.35784	——	0.738	1	structural gene	LAP2	LAP	0.0327527	0.00114811	280.043	45.0435	8.12951	5.49325	6.21717	At bias
69	Gohir.A13G184000	430.969	636.75	1543.18	156.591	203.192	140.308	870.301	166.697	up	1.46761e-06	1.02829e-05	Gohir.D13G190100	551.551	873.92	2626.74	481.273	548.894	461.582	1350.74	497.249	up	0.00775769	0.0220799	structural gene	LAP1	LAP	0.546236	0.000524296	1	0.335238	0	-1.57674	2.98296	lost bias
70	Gohir.A07G178100	1061.79	1773.62	836.136	334.414	253.76	247.931	1223.85	278.701	up	1.32065e-08	1.31131e-07	Gohir.D07G185100	1260.53	1823.89	1063.02	253.907	247.324	189.735	1382.48	230.322	up	5.82944e-15	1.31353e-13	structural gene	PGDC1	PGDC	0.684669	0.23411	1	1	0	0	1	no bias
71	Gohir.A08G052200	3602.94	6439.69	2950.44	357.416	389.834	290.183	4331.02	345.811	up	3.38561e-22	1.63878e-20	Gohir.D08G061800	4421.34	7305.87	2994.44	413.151	412.82	302.141	4907.22	376.037	up	4.70004e-21	2.05887e-19	structural gene	PGDC3	PGDC	0.745985	0.55664	1	1	0	0	1	no bias
72	Gohir.A12G231700	807.229	978.327	769.636	895.308	828.397	677.624	851.731	800.443	——	0.745092	0.825097	Gohir.D12G235450	700.045	854.586	779.416	1057.21	779.668	632.981	778.016	823.285	——	0.792462	0.860726	structural gene	PGDC3	PGDC	0.399231	0.878359	1	1	0	0	1	no bias
73	Gohir.A10G235900	2979.94	3432.52	1782.78	112.356	114.008	143.497	2731.75	123.287	up	2.43169e-37	3.99185e-35	Gohir.D10G101400	1948.29	2206.71	1225.35	52.1968	106.653	78.9233	1793.45	79.2576	up	1.4575e-30	1.39952e-28	regulatory gene	NGA4	B3	0.17693	0.078071	1	1	0	0	1	no bias
74	Gohir.A08G205200	743.589	872.632	834.18	27.4255	25.7438	19.1329	816.8	24.1007	up	2.73563e-54	1.81464e-51	Gohir.D08G222300	326.018	457.584	349.123	14.1551	12.8719	13.5525	377.575	13.5265	up	3.06255e-35	4.3186e-33	regulatory gene	BHLH149	bHLH	0.00140317	0.0144472	2.16328	1.78174	1.11322	0.833289	1.21414	At bias
75	Gohir.A05G209000	1852.27	2918.22	1593.06	16.8092	22.0661	12.7553	2121.19	17.2102	up	9.89418e-65	1.42931e-61	Gohir.D05G212200	2248.63	3527.91	1790.6	33.6183	18.3884	16.7413	2522.38	22.916	up	1.91415e-56	1.46392e-53	regulatory gene	ZAT10	C2H2	0.575705	0.396214	1	1	0	0	1	no bias
76	Gohir.A06G023600	617.424	635.461	266.977	15.9245	3.67768	1.59441	506.621	7.06552	up	7.63314e-20	2.96775e-18	Gohir.D06G020700	631.939	630.305	369.66	15.0398	22.9855	10.3637	543.968	16.1296	up	7.28699e-31	7.26542e-29	regulatory gene	ZAT10	C2H2	0.813526	0.192688	1	1	0	0	1	no bias
77	Gohir.A13G046200	2076.69	2794.48	1391.6	27.4255	18.3884	2.39161	2087.59	16.0685	up	2.54272e-30	2.38865e-28	Gohir.D13G045300	2074.46	3035.52	1231.22	9.73161	9.1942	1.59441	2113.73	6.84007	up	7.5e-48	2.94e-45	regulatory gene	ZAT10	C2H2	0.970308	0.301006	1	1	0	0	1	no bias
78	Gohir.A05G087900	2682.95	2986.54	1338.8	469.772	419.255	300.546	2336.09	396.524	up	6.68379e-11	9.13376e-10	Gohir.D05G089000	5038.76	5311.84	2237.52	585.666	506.6	404.98	4196.04	499.082	up	1.32916e-14	2.87346e-13	regulatory gene	C3H	C3H	0.167687	0.229882	1	1	0	0	1	no bias
79	Gohir.A10G097500	716.793	1002.82	348.145	171.63	164.576	145.091	689.252	160.433	up	8.67752e-07	6.36609e-06	Gohir.D10G090700	1089.7	1393.37	558.402	130.05	140.671	90.8813	1013.83	120.534	up	1.78894e-13	3.38359e-12	regulatory gene	C3H	C3H	0.352719	0.0798972	1	1	0	0	1	no bias
80	Gohir.A09G196700	2485.33	3263.67	1880.57	30.9642	22.0661	11.1609	2543.19	21.3971	up	1.89364e-57	1.55822e-54	Gohir.D09G191300	3042.46	4771.76	2052.69	30.9642	33.0991	7.17484	3288.97	23.7461	up	3.07145e-39	5.88984e-37	regulatory gene	ERF1A	ERF	0.449061	0.827353	1	1	0	0	1	no bias
81	Gohir.A12G214300	1231.5	1304.44	602.409	2.65408	2.75826	7.17484	1046.11	4.19573	up	1.67833e-43	4.39933e-41	Gohir.D12G216900	827.326	833.962	392.153	2.65408	7.35536	0.797205	684.48	3.60221	up	5.35921e-33	6.32279e-31	regulatory gene	ERF1A	ERF	0.246333	0.820879	1	1	0	0	1	no bias
82	Gohir.A01G072800	756.987	598.081	252.308	21.2326	22.0661	14.3497	535.792	19.2161	up	2.89659e-22	1.40942e-20	Gohir.D01G059400	394.124	453.717	207.323	23.8867	19.3078	15.9441	351.721	19.7129	up	1.33316e-20	5.59843e-19	regulatory gene	CIGR1	GRAS	0.330806	0.889559	1	1	0	0	1	no bias
83	Gohir.A03G043600	975.821	715.377	204.389	21.2326	17.469	17.5385	631.862	18.7467	up	2.66249e-19	9.83413e-18	Gohir.D03G123800	697.812	652.218	265.021	53.9662	20.2272	16.7413	538.35	30.3116	up	1.00936e-13	1.96689e-12	regulatory gene	SCL14	GRAS	0.741925	0.387421	1	1	0	0	1	no bias
84	Gohir.A09G206700	419.804	706.355	264.043	46.8887	65.2788	59.7904	463.4	57.3193	up	8.6084e-12	1.31796e-10	Gohir.D09G200300	474.512	594.214	242.528	43.3499	54.2458	58.9932	437.085	52.1963	up	6.41417e-13	1.13716e-11	regulatory gene	HSFA5	HSF	0.881467	0.513403	1	1	0	0	1	no bias
85	Gohir.A07G148600	244.513	632.883	282.624	0	0	0	386.674	0	up	2.19287e-18	7.37083e-17	Gohir.D07G155016	465.58	955.125	468.432	0	0.91942	0	629.712	0.306473	up	2.91151e-18	9.64178e-17	regulatory gene	MYB14	MYB	0.300039	0.373901	1	1	0	0	1	no bias
86	Gohir.A13G160700	1078.54	1267.06	378.462	11.501	1.83884	14.3497	908.019	9.22984	up	3.09348e-25	1.93736e-23	Gohir.D13G166000	2629.36	2874.4	1155.92	44.2346	18.3884	23.9161	2219.89	28.8464	up	9.78729e-39	1.81266e-36	regulatory gene	MYB105	MYB	0.0944085	0.0877415	1	1	0	0	1	no bias
87	Gohir.A13G163100	1078.54	1273.5	582.85	0.884692	6.43594	9.56646	978.296	5.62903	up	4.56272e-37	7.30563e-35	Gohir.D13G170100	905.481	853.297	527.108	28.3101	28.502	20.7273	761.962	25.8465	up	6.78604e-38	1.18268e-35	regulatory gene	NAC047	NAC	0.413399	0.0049675	1	0.217787	0	-2.19901	4.59164	lost bias
88	Gohir.A09G049800	3002.27	2803.51	1095.29	259.215	199.514	181.763	2300.35	213.497	up	1.85156e-15	4.4377e-14	Gohir.D09G051100	3495.76	3201.8	1111.91	217.634	161.818	153.861	2603.16	177.771	up	2.78272e-17	8.19276e-16	regulatory gene	NFXL1	NF-X1	0.76916	0.311187	1	1	0	0	1	no bias
89	Gohir.A13G053300	625.24	1325.06	651.306	17.6938	15.6301	4.78323	867.202	12.7024	up	9.91881e-31	9.69612e-29	Gohir.D13G069800	2075.57	3257.22	1773.98	9.73161	36.7768	26.3078	2368.92	24.2721	up	5.04358e-43	1.27575e-40	regulatory gene	TEM1	RAV	0.0415357	0.260419	0.366074	1	-1.44979	0	0.366074	Get Dt bias
90	Gohir.A03G025100	8541.22	8574.22	4523.94	230.905	220.661	143.497	7213.12	198.354	up	1.12059e-43	2.96255e-41	Gohir.D03G143400	8027.63	9070.47	4467.22	268.946	269.39	185.749	7188.44	241.362	up	1.57883e-40	3.35409e-38	regulatory gene	WRKY24	WRKY	0.990439	0.33387	1	1	0	0	1	no bias
91	Gohir.A05G172000	1413.49	1814.87	697.269	25.6561	17.469	12.7553	1308.54	18.6268	up	2.6041e-38	4.75518e-36	Gohir.D05G175100	1005.97	1178.12	408.778	27.4255	2.75826	3.18882	864.287	11.1242	up	4.80225e-17	1.36981e-15	regulatory gene	WRKY6	WRKY	0.330551	0.45048	1	1	0	0	1	no bias
92	Gohir.A07G002000	2147.03	1791.67	1181.35	145.974	154.463	111.609	1706.68	137.348	up	3.31827e-26	2.27064e-24	Gohir.D07G000300	1861.2	1383.06	884.055	153.936	135.155	150.672	1376.11	146.588	up	1.99438e-19	7.48549e-18	regulatory gene	WRKY11	WRKY	0.453822	0.554077	1	1	0	0	1	no bias
93	Gohir.A07G230000	1152.23	2026.26	895.79	23.8867	17.469	31.8882	1358.09	24.4146	up	1.35377e-39	2.65875e-37	Gohir.D07G237200	1246.01	1897.36	912.415	24.7714	17.469	39.063	1351.93	27.1011	up	1.02106e-37	1.73759e-35	regulatory gene	WRKY75	WRKY	0.989685	0.74125	1	1	0	0	1	no bias
94	Gohir.A08G132900	484.561	417.626	374.55	12.3857	33.0991	31.091	425.579	25.5253	up	1.309e-21	6.03504e-20	Gohir.D08G154200	226.649	195.923	146.691	7.96223	14.7107	15.1469	189.754	12.6066	up	5.72745e-18	1.84046e-16	regulatory gene	WRKY22	WRKY	0.00398364	0.138425	2.24279	1	1.16529	0	2.24279	Get At bias
95	Gohir.A10G012000	4113.18	3525.33	2020.42	152.167	119.525	151.469	3219.64	141.054	up	2.522e-36	3.83952e-34	Gohir.D10G011400	4288.47	5025.69	2751.91	181.362	145.268	137.119	4022.03	154.583	up	2.68509e-44	7.79241e-42	regulatory gene	WRKY6	WRKY	0.429963	0.478864	1	1	0	0	1	no bias
96	Gohir.A10G038400	652.036	491.097	209.278	8.84692	0.91942	11.1609	450.804	6.97574	up	6.30678e-20	2.46533e-18	Gohir.D10G039400	614.075	689.598	310.984	6.19285	0	3.98602	538.219	3.39296	up	1.16418e-29	1.0555e-27	regulatory gene	WRKY28	WRKY	0.640991	0.37496	1	1	0	0	1	no bias
97	Gohir.A11G196100	2909.6	2540.56	1170.59	176.938	236.291	141.902	2206.91	185.044	up	1.5559e-17	4.75078e-16	Gohir.D11G202100	3177.56	3502.13	1445.39	93.7774	78.1507	58.1959	2708.36	76.708	up	1.23152e-34	1.66213e-32	regulatory gene	WRKY15	WRKY	0.577937	0.0211336	1	2.41232	0	1.27042	0.414539	lost bias
